# Supplementary material for: Comparison of Atlantic salmon individuals with different outcomes of cardiomyopathy syndrome (CMS)
Source: BMC Genomics. 2012 May 30;13:205. doi: 10.1186/1471-2164-13-205 (PMC3443006; doi:10.1186/1471-2164-13-205)
Supplement: Additional file 1 — Experimental outline. Overview of experimental groups and number of biological replicates used for the different analyses. [file 1471-2164-13-205-S1.xlsx]

## Sheet: Overview samples and analyses
Stage of disease	Early	Mid		Late		Total	Included in
Responders1		HR	LR	HR	LR
Number of individual viral load analyses	11	4	3	8	7	33	Fig 1
Number of individual microarrays, infected fish2	11	4	3	8	7	33	Figs 2-5 + 7
Number of individual microarrays, control fish2	8	12		12		32	Figs 2-5 + 7
Number of individual qPCR analysis for late stage				9	10	19	Fig 6
Number of individual qPCR analysis for confirmation of microarray data	8					8	Fig 8
1 Based on cardiac histopathology score level. Early stage was before development of significant pathology and separation of disease responder groups: HR- high responders, LR- low responders
2 Individual arrays (infected and controls) were hybridized against a common reference sample
