# Supplementary material for: Comparison of Atlantic salmon individuals with different outcomes of cardiomyopathy syndrome (CMS)
Source: BMC Genomics. 2012 May 30;13:205. doi: 10.1186/1471-2164-13-205 (PMC3443006; doi:10.1186/1471-2164-13-205)
Supplement: Additional file 2 — Primary data for Figure2. Complete data from the enrichment analysis of GO classes and KEGG pathways. [file 1471-2164-13-205-S2.xlsx]

## Sheet: early stage
QueryID	Name	median early stage (2-4wpi)	median mid stage HR (6wpi)	median mid stage LR (6wpi)	median late stage HR (8-10wpi)	median late stage LR (8-10wpi)	correlation	t-test: 2-4wpi controls vs early stage infected
Ssa#GRASP209154455	Galectin-9 [Salmo salar]	1.75057	0.855655	0.894962	0.8211	0.0296691	0.998642	1.36741e-10
Ssa#S35505196	zinc finger, NFX1-type containing 1 [Homo sapiens]	2.94599	1.73303	1.57258	1.58277	0.313785	0.997678	5.9898e-12
Ssa#CL349Contig1	hypothetical protein isoform 1 [Danio rerio]	2.29651	1.30047	1.28037	1.17373	0.0701128	0.997015	1.9193e-12
Ssa#S35534453	interferon induced with helicase C domain 1 [Homo sapiens]	1.6597	0.946541	0.851629	0.838107	0.0410479	0.99698	1.79721e-09
Ssa#S30295538	Periphilin-1 [Salmo salar]	0.777729	0.566023	0.572253	0.53811	0.330577	0.996581	3.19165e-06
Ssa#GRASP223647705	Tetraspanin-3 [Salmo salar]	1.63996	0.854488	0.834852	0.867875	-0.118951	0.996564	2.95662e-10
Ssa#CK885536	fish virus induced TRIM protein [Oncorhynchus mykiss]	1.70195	0.664735	0.757482	0.633062	-0.179865	0.995712	7.99671e-10
Ssa#GRASP223647433	P2Y purinoceptor 8 [Salmo salar]	1.90686	0.995776	1.0931	1.10298	0.348376	0.995142	2.44501e-10
Ssa#S35585421	fish virus induced TRIM protein [Oncorhynchus mykiss]	2.19302	0.685468	0.879728	0.772475	-0.384667	0.994378	2.35267e-09
Ssa#GRASP209155193	Signal transducer and activator of transcription 1-alpha/beta [Salmo salar]	1.48269	0.907385	0.771118	0.794567	0.0616182	0.993194	7.11596e-10
Ssa#S35602638	tripartite motif-containing 39 isoform 1 [Homo sapiens]	1.561	0.898202	0.726621	0.760345	0.0646358	0.992534	5.60653e-08
Ssa#S35693907	Peroxisomal proliferator-activated receptor A-interacting complex 285 kDa protein [Salmo salar]	1.59026	0.74297	0.8312	0.847921	0.192883	0.992471	1.60115e-08
Omy#S50836717	dsRNA-activated protein kinase R [Oncorhynchus mykiss]	1.46797	0.609425	0.470715	0.556186	-0.167119	0.9915	6.78273e-08
Ssa#GRASP209730895	Damage-regulated autophagy modulator [Salmo salar]	2.168	1.44642	1.3082	1.28954	0.298152	0.991374	2.56388e-12
Ssa#GRASP223647721	Macrosialin [Salmo salar]	1.90475	1.15555	1.06869	0.998894	-0.0148179	0.991317	1.94972e-09
Ssa#S35550575	patched domain containing 1 [Homo sapiens]	3.29984	1.57585	1.63327	1.3982	0.212459	0.990861	2.60429e-10
Ssa#S30269828	Interferon-induced protein 44 [Salmo salar]	2.88044	1.4403	1.74503	1.72795	0.355665	0.990856	2.55818e-13
Ssa#S30241799	hect domain and RLD 6 [Homo sapiens]	3.86739	1.89655	2.38692	2.09983	0.164158	0.990196	1.14778e-13
Ssa#S31978702	Interferon-induced protein 44 [Salmo salar]	2.6234	1.5602	1.72504	1.50118	0.252745	0.99007	9.78658e-14
Ssa#KSS2351	Unknown	2.69375	1.27506	1.52225	1.60322	-0.0556958	0.988985	1.92399e-14
Ssa#S30292611	52 kDa Ro protein [Salmo salar]	1.05174	0.428001	0.469597	0.502184	0.0616606	0.987479	8.04937e-07
Ssa#GRASP209735047	Deoxycytidine kinase [Salmo salar]	0.907562	0.565278	0.515471	0.553848	0.00950685	0.987462	0.000145709
Ssa#GRASP223648457	helicase MOV-10 [Salmo salar]	1.43273	0.950801	0.902802	0.807669	0.140882	0.98668	4.28248e-10
Ssa#STIR19388	similar to LDLR dan isoform 5 [Danio rerio]	2.27861	1.04842	1.05021	0.799809	0.0008395	0.985359	1.33961e-11
Ssa#S50837444	Nicotinamide phosphoribosyltransferase [Salmo salar]	1.48245	0.873911	0.787025	0.801821	-0.196391	0.985323	4.96808e-11
Ssa#S30266532	52 kDa Ro protein [Salmo salar]	1.54692	0.740482	0.754944	0.632872	0.136741	0.98528	6.87243e-08
Ssa#S30284908	AF483534_1 VHSV-induced protein-10 [Oncorhynchus mykiss] VHSV-induced protein-10 [Oncorhynchus mykiss]	1.88888	0.958544	0.935763	0.62619	-0.181636	0.984249	1.28057e-09
Ssa#GRASP209730585	SRK2 tyrosine kinase	2.36877	1.24041	0.933277	1.03144	0.107603	0.984	5.06016e-14
Ssa#EG786166	hypothetical protein [Danio rerio]	3.03368	1.72632	1.51834	1.89668	0.659457	0.983905	9.22234e-10
Ssa#CA045875	vacuolar protein sorting-associated protein 52-like protein [Salmo salar]	3.32608	2.08815	2.15988	1.86118	0.0922426	0.983481	1.86446e-14
Ssa#KSS4396	VHSV-inducible protein [Salmo salar]	4.00314	2.2696	2.43378	2.00842	0.943133	0.983461	3.3815e-14
Ssa#S35555468	similar to KIAA1593 protein [Danio rerio]	3.56569	2.55661	2.5322	2.80535	1.3265	0.983108	6.79214e-11
Ssa#CL457Contig1	Unknown	1.81993	1.02979	1.01632	0.722161	-0.0433856	0.982641	5.66556e-15
Ssa#GRASP223648493	Interferon regulatory factor 3 [Salmo salar]	2.38193	1.27805	1.418	1.00481	0.144063	0.982621	3.87429e-12
Ssa#S31967511	Interferon-induced protein 44 [Salmo salar]	3.45919	2.15754	2.38731	2.08093	0.272241	0.981623	9.09723e-15
Ssa#S35499445	Apolipoprotein-L3 [Salmo salar]	2.06906	0.806834	0.604843	1.06192	-0.303307	0.981176	1.13483e-08
Ssa#S31966008	eukaryotic translation initiation factor 4 gamma, 3 [Homo sapiens]	2.74795	1.43624	1.40419	1.09714	0.309555	0.979426	8.38642e-13
Ssa#GRASP209154077	RanBP-type and C3HC4-type zinc finger-containing protein 1 [Salmo salar]	1.13061	0.793961	0.814478	0.784091	0.225894	0.979227	1.39306e-07
Ssa#DY714977	Damage-regulated autophagy modulator [Salmo salar]	1.94703	1.10294	0.970234	0.757008	0.127194	0.979098	4.18158e-10
Ssa#CA062476	fish virus induced TRIM protein [Oncorhynchus mykiss]	2.47712	1.57709	1.50087	1.13937	0.15958	0.978635	1.24016e-10
Ssa#EG871163	interferon-inducible protein Gig2-like [Salmo salar]	1.68838	1.00296	0.648614	0.748143	-0.030306	0.977803	9.26478e-09
Ssa#GRASP209155677	deltex-3-like [Salmo salar]	1.04854	0.65722	0.660691	0.489338	0.0215112	0.977432	2.13174e-06
Ssa#S31963491	Peroxisomal proliferator-activated receptor A-interacting complex 285 kDa protein [Salmo salar]	2.58811	1.51183	1.80402	1.36003	0.13323	0.976175	9.64521e-12
Ssa#S32012561	Signal transducer and activator of transcription 3 [Salmo salar]	1.76427	0.734935	0.923128	0.73509	0.190511	0.975745	9.36595e-11
Ssa#GRASP209735717	Signal transducer and activator of transcription 1 [Salmo salar]	3.04828	2.09017	2.06369	2.15204	0.393754	0.975624	1.34441e-12
Ssa#GRASP223648291	Poly polymerase 12 [Salmo salar]	1.74886	0.845013	0.90294	0.763755	0.310037	0.974844	1.0946e-10
Ssa#TC106398	52 kDa Ro protein [Salmo salar]	3.7058	1.34102	1.84849	1.79221	0.318169	0.974603	1.15909e-13
Ssa#S35557934	ubiquitin-activating enzyme E1 [Homo sapiens]	1.52806	1.07334	1.06061	1.16878	0.35345	0.973699	9.71019e-09
Ssa#CA049335	fish virus induced TRIM protein [Oncorhynchus mykiss]	1.76498	0.546103	0.611524	0.603245	-0.0494196	0.973579	2.3306e-11
Ssa#S35599900	interferon-inducible protein Gig2-like [Salmo salar]	2.02571	0.667019	0.737393	0.813157	0.034109	0.972881	1.34935e-09
Ssa#GRASP209154815	Probable ATP-dependent RNA helicase DHX58 [Salmo salar]	3.19854	2.265	1.95482	1.65296	0.295667	0.972629	1.37861e-13
Ssa#S18891209	solute carrier family 35, member D2 [Homo sapiens]	0.728946	0.272092	0.413777	0.383857	0.0600807	0.972395	0.000575321
Ssa#S32000149	deltex-3-like [Salmo salar]	1.03577	0.704041	0.692632	0.525394	0.164853	0.972246	5.9023e-09
Ssa#GRASP223647953	Interleukin-10 receptor beta chain precursor [Salmo salar]	2.04735	1.44043	1.25762	1.1773	-0.00268065	0.971851	2.6403e-10
Ssa#GRASP209730275	52 kDa Ro protein [Salmo salar]	1.89409	1.08757	1.41078	1.27952	0.450976	0.971549	3.93964e-09
Ssa#S35695414	fish virus induced TRIM protein [Oncorhynchus mykiss]	2.92175	1.8952	2.02354	1.56841	0.0473059	0.970765	7.0463e-13
Ssa#GRASP223648341	Galectin-3-binding protein precursor [Salmo salar]	2.49744	1.59039	1.59088	1.25176	-0.288811	0.969997	7.98067e-14
Ssa#S35588683	deltex-3-like [Salmo salar]	1.38009	1.01802	0.950458	0.861539	0.169207	0.969741	1.14798e-09
Ssa#S47727266	Interferon-induced, double-stranded RNA-activated protein kinase [Salmo salar]	0.708855	0.319673	0.319836	0.128418	-0.440679	0.969494	0.000513927
Ssa#KSS1846	VHSV-induced protein [Salmo salar]	2.6926	1.34985	1.51189	0.918042	0.118744	0.96919	1.47552e-13
Ssa#GRASP209733951	Galectin-9 [Salmo salar]	1.82896	0.780305	0.847129	0.417027	-0.182582	0.969063	1.63584e-14
Ssa#S18888942	Barrier-to-autointegration factor [Salmo salar]	1.33431	0.606915	0.296882	0.166737	-0.473773	0.96831	3.83039e-09
Ssa#GRASP209737565	Transmembrane protein 106B [Salmo salar]	0.828738	0.494295	0.622814	0.480457	0.10365	0.96811	1.07904e-06
Ssa#CA061541	PRKCA-binding protein [Salmo salar]	2.3097	1.25097	1.47916	1.70892	0.409114	0.967791	0.00158863
Ssa#S50837781	VHSV-induced protein [Salmo salar]	3.11548	1.96346	1.86114	2.31199	0.200066	0.967303	5.12381e-14
Ssa#EG851140	hypothetical protein [Danio rerio]	2.11589	0.781931	0.968602	0.608958	0.0085127	0.966639	1.32777e-10
Ssa#S47726724	XIAP-associated factor 1 [Salmo salar]	2.55922	1.74997	1.86313	1.76906	0.238521	0.96569	1.72297e-13
Ssa#S34550845	opioid growth factor receptor [Salmo salar]	1.87743	0.866468	1.13746	0.588916	-0.133707	0.964741	1.64757e-09
Ssa#CA064356	fish virus induced TRIM protein [Oncorhynchus mykiss]	1.86425	1.02698	1.08538	0.611343	-0.631841	0.964186	7.71013e-10
Omy#S50901684	Signal transducer and activator of transcription 1 [Oncorhynchus mykiss]	3.07411	2.14622	2.09077	2.09269	0.0816039	0.963901	8.25776e-12
Ssa#TC87356	fish virus induced TRIM protein [Oncorhynchus mykiss]	2.06596	1.15272	1.26617	0.698748	-0.44675	0.963519	2.42463e-10
Ssa#S48413956	fish virus induced TRIM protein [Oncorhynchus mykiss]	2.10499	0.863814	1.36942	0.76757	-0.228952	0.962938	2.56393e-10
Omy#S18156896	similar to collaborator of STAT6 [Danio rerio]	1.18538	0.829804	0.744211	0.680476	-0.109593	0.962834	5.81954e-06
Ssa#S30282627	Interferon-inducible Gig1	3.21257	1.62781	1.80732	1.18733	0.460906	0.961574	5.65184e-13
Ssa#S50700634	High affinity immunoglobulin gamma Fc receptor I precursor [Salmo salar]	1.42481	0.677091	1.011	0.640811	-0.219854	0.958536	1.5951e-07
Ssa#DY720543	hect domain and RLD 3 [Homo sapiens]	2.66548	1.12647	1.84211	1.08934	-0.370771	0.958228	9.0018e-10
Ssa#TC67424	interferon-inducible protein Gig2-like [Salmo salar]	1.79864	0.8967	0.570145	0.660018	0.112153	0.95727	2.20554e-08
Ssa#DY701534	fish virus induced TRIM protein [Oncorhynchus mykiss]	2.14093	0.93518	1.36488	0.806371	0.153679	0.955974	3.18555e-10
Ssa#S31997342	interferon regulatory factor 7 [Salmo salar]	2.29485	1.0752	1.31226	0.722323	0.171779	0.953979	2.34399e-12
Ssa#S35469734	eukaryotic translation initiation factor 4 gamma, 1 isoform 3 [Homo sapiens]	2.54896	1.60103	1.47982	0.890525	0.132243	0.953873	1.16795e-09
Ssa#S31963099	transmembrane 7 superfamily member 2 [Homo sapiens]	1.04329	0.281969	0.542413	0.33383	-0.015487	0.952253	5.08362e-08
Ssa#S30284365	endoplasmic reticulum to nucleus signalling 1 [Homo sapiens]	2.50649	1.03507	1.19215	0.608935	0.0489009	0.95165	1.3026e-09
Ssa#STIR31657	ADP-ribosylarginine hydrolase [Salmo salar]	1.12849	0.564909	0.607676	0.392884	0.183212	0.950824	2.64393e-06
Ssa#KSSb2765	Receptor-transporting protein 3 [Salmo salar]	5.22121	3.89961	3.63909	2.62033	0.675518	0.948834	5.73115e-11
Ssa#DW532089	fish virus induced TRIM protein [Oncorhynchus mykiss]	1.705	0.985218	1.18023	1.18568	-0.26898	0.948534	1.46466e-08
Ssa#CA040423	up-regulated gene 4 isoform 3 [Homo sapiens]	1.31445	0.755736	0.954817	0.526469	-0.0668924	0.947025	8.65753e-07
Ssa#DW579399	RING finger protein 135 [Salmo salar]	1.10365	0.640676	0.773816	0.851132	0.00744465	0.946035	2.71812e-06
Omy#S15341095	RSAD2_ONCMY RecName: Full=Radical S-adenosyl methionine domain-containing protein 2; AltName: Full=Virus inhibitory protein, endoplasmic reticulum-associated, interferon-inducible; Short=Viperin Radical S-adenosyl methionine domain-containing protein 2, V	4.98263	3.91012	3.52449	2.71693	1.15334	0.945981	1.62603e-12
Ssa#GRASP209156101	Interferon-induced protein with tetratricopeptide repeats 5 [Salmo salar]	4.76368	3.88529	3.43304	2.92585	0.78724	0.944781	3.5751e-12
Ssa#DW471462	Ig kappa chain V-IV region B17 precursor [Salmo salar]	0.754254	-0.481155	0.0919684	-0.483117	-1.18426	0.944653	0.0282073
Ssa#GRASP209155303	Galectin-8 [Salmo salar]	0.728269	0.496013	0.517875	0.315405	0.0255425	0.944356	1.80943e-06
Ssa#S46933886	interferon-inducible protein Gig2-like [Salmo salar]	3.99581	2.91771	3.19704	2.48706	0.369202	0.943032	3.94172e-10
Ssa#S46932440	VHSV-induced protein [Salmo salar]	3.1535	2.31124	2.32606	2.23404	-0.0451859	0.941505	1.0092e-13
Ssa#S31990038	Interferon-induced guanylate-binding protein 1 [Salmo salar]	1.00823	0.791406	0.726849	0.84795	0.24291	0.938992	0.000293626
Ssa#DY733968	fish virus induced TRIM protein [Oncorhynchus mykiss]	2.6412	0.812402	1.3478	1.72956	0.109257	0.938747	1.75512e-09
Ssa#KSS2992	High affinity immunoglobulin gamma Fc receptor I precursor [Salmo salar]	1.28509	0.642939	0.971738	0.528023	-0.384151	0.93821	6.13919e-07
Ssa#TC112969	fish virus induced TRIM protein [Oncorhynchus mykiss]	2.70162	1.28065	1.70465	1.97944	0.779053	0.937057	4.57673e-11
Ssa#KSS171	Unknown	0.962912	0.240069	0.462801	0.320036	0.0502302	0.936525	1.60936e-05
Ssa#KSS4306	RING finger protein 213 [Salmo salar]	1.74204	0.537035	0.586752	0.848562	0.188083	0.936403	1.83807e-10
Ssa#KSS1939	IFN-inducible protein Gig1	2.10932	1.28568	1.4631	0.733125	0.0659729	0.935798	2.60035e-10
Ssa#TC74922	fish virus induced TRIM protein [Oncorhynchus mykiss]	2.33499	1.73058	1.63354	1.03274	-0.0152401	0.934908	6.74232e-10
Ssa#S52891614	retinoic acid-inducible gene-I [Salmo salar]	2.82704	1.94906	2.23859	1.7578	-0.295206	0.932416	4.20976e-14
Ssa#S50837982	VHSV-inducible protein [Salmo salar]	4.09395	3.35472	3.24917	2.90787	0.59942	0.931988	5.10307e-13
Ssa#GRASP209155773	Tyrosine-protein kinase Lyn [Salmo salar]	0.762077	0.388897	0.456784	0.622074	-0.0924613	0.929606	0.000109143
Ssa#S35669662	poly (ADP-ribose) glycohydrolase [Homo sapiens]	1.41688	0.458059	0.801506	0.661504	0.282775	0.922677	6.33631e-10
Ssa#S35583399	TsetseEP precursor [Salmo salar]	1.87195	0.940652	0.724045	0.321306	0.0364574	0.921313	3.02546e-09
Ssa#GRASP223647811	High affinity immunoglobulin gamma Fc receptor I precursor [Salmo salar]	1.25887	0.68069	1.04419	0.65967	-0.351563	0.920648	9.7844e-07
Ssa#S50369882	Ependymin precursor [Salmo salar]	0.923844	0.562213	0.74439	0.557255	-0.297863	0.919287	0.000688369
Ssa#DY693818	52 kDa Ro protein [Salmo salar]	0.827102	0.386479	0.364441	0.685162	-0.199316	0.919127	1.44602e-06
Ssa#S31981688	Peroxisomal proliferator-activated receptor A-interacting complex 285 kDa protein [Salmo salar]	2.82087	1.92316	2.02713	0.934059	-0.215215	0.918437	9.70976e-13
Ssa#TC105968	dynein, cytoplasmic, heavy polypeptide 1 [Homo sapiens]	0.876258	0.337322	0.503371	-0.034599	-0.397686	0.91735	7.18776e-08
Ssa#STIR16344	Nicotinamide phosphoribosyltransferase [Salmo salar]	1.33308	0.882025	1.01392	1.19784	0.369572	0.915884	1.14281e-10
Ssa#GRASP209154361	Poly polymerase 12 [Salmo salar]	0.727867	0.459318	0.451187	0.0987586	-0.267989	0.913492	7.74022e-06
Ssa#S50838044	interferon-inducible protein Gig2-like [Salmo salar]	3.97172	3.07829	3.40665	3.1486	0.504949	0.913273	1.20493e-17
Ssa#GRASP223647619	CD9 antigen [Salmo salar]	2.3127	1.6809	1.60449	0.796829	0.0132473	0.913145	7.56218e-13
Ssa#GRASP221219675	GTPase IMAP family member 7 [Salmo salar]	1.16515	0.0539707	0.631998	0.614141	-0.300413	0.912415	0.0242341
Ssa#S41657765	similar to interferon-inducible protein Gig2 isoform 2 [Danio rerio]	1.10236	0.769435	0.841089	0.965376	0.0786146	0.912049	2.64119e-09
Ssa#KSS4577	interferon-inducible protein Gig2-like [Salmo salar]	5.26164	3.8737	4.28379	2.52648	0.813914	0.911293	1.0716e-15
Ssa#S35581710	ubiquitin specific protease 18 [Homo sapiens]	2.12674	0.741521	0.796397	0.69635	0.378203	0.910736	1.56904e-07
Ssa#KSS1674	Interferon-induced 35 kDa protein homolog [Salmo salar]	1.44663	0.628713	1.04389	0.460782	0.106721	0.910415	4.92447e-09
Ssa#S47625829	Jeltraxin [Salmo salar]	1.00991	0.379842	0.806677	0.633466	0.0241667	0.909258	1.83355e-06
Ssa#CL495Contig1	Unknown	3.64987	3.10426	3.0353	2.27369	0.600771	0.908922	2.26616e-13
Ssa#DY714827	retinoic acid-inducible gene-I [Salmo salar]	2.72224	1.69654	2.08957	0.906777	0.0269184	0.908459	3.31101e-13
Omy#BX867355	fish virus induced TRIM protein [Oncorhynchus mykiss]	2.02391	0.690878	1.18582	1.06873	0.527854	0.908225	4.20241e-09
Ssa#S35671378	sacsin [Homo sapiens]	4.39192	3.69045	3.75354	2.80557	0.798559	0.90819	9.2957e-14
Ssa#S35581907	endoplasmic reticulum to nucleus signalling 1 [Homo sapiens]	1.0897	0.48823	0.592282	0.804796	0.334918	0.908181	1.72916e-11
Ssa#TC86798	poly (ADP-ribose) polymerase family, member 9 [Homo sapiens]	1.27593	0.688287	0.73994	0.225171	0.016353	0.906753	7.64785e-09
Ssa#TC79096	Gelsolin precursor [Salmo salar]	0.796799	-0.0699811	0.239374	0.461935	-0.348568	0.906127	0.000197862
Ssa#S48397312	Macrosialin [Salmo salar]	1.37393	0.647725	0.695392	1.15571	0.150679	0.905957	1.45253e-09
Ssa#S48432259	retinoic acid-inducible gene-I [Salmo salar]	0.730359	0.399252	0.473287	0.249611	0.180958	0.903501	0.000192798
Ssa#TC68440	fish virus induced TRIM protein [Oncorhynchus mykiss]	2.71136	1.06401	1.3778	2.19738	0.242887	0.902885	3.80126e-10
Ssa#TC65895	novel zinc finger protein [Danio rerio]	2.04969	0.571828	0.898877	0.262449	0.0352493	0.902556	3.60497e-07
Ssa#TC102663	ubiquitin-activating enzyme E1 [Homo sapiens]	1.13981	0.751544	0.833927	0.599501	0.534417	0.900988	2.45546e-07
Ssa#KSS232	Tyrosine-protein kinase Jak1 [Salmo salar]	1.04984	0.723198	0.854416	0.625699	-0.51814	0.899561	1.67887e-06
Ssa#S35698425	Interferon regulatory factor 9 [Salmo salar]	0.856633	0.474875	0.785683	0.557343	-0.0945276	0.894853	5.71692e-10
Ssa#BQ035726	up-regulated gene 4 isoform 3 [Homo sapiens]	3.5989	2.17424	1.96517	3.28724	0.395641	0.894287	3.7832e-11
Ssa#S31981759	Ribonuclease T2 precursor [Salmo salar]	1.17936	-0.0490868	0.491067	0.636063	-0.282067	0.893311	1.31978e-07
Ssa#TC100753	Interferon-induced 35 kDa protein homolog [Salmo salar]	1.15282	0.876265	0.983846	0.970943	-0.0018511	0.89286	9.91502e-09
Omy#S19718929	AF115536_1 TAP1 protein [Oncorhynchus mykiss] TAP1 protein [Oncorhynchus mykiss]	0.774853	0.570012	0.645227	0.704882	0.08276	0.890266	5.51642e-05
Ssa#KSS4382	fish virus induced TRIM protein [Oncorhynchus mykiss]	1.36599	0.344699	0.656327	0.103477	-0.037622	0.88991	2.67435e-07
Ssa#S46933882	interferon-inducible protein Gig2-like [Salmo salar]	4.35547	3.64845	3.90455	3.85462	1.08781	0.887526	6.48162e-17
Ssa#KSS4173	polymeric immunoglobulin receptor [Salmo salar]	1.32212	0.147494	0.433239	0.0112499	-0.122496	0.885547	5.77474e-09
Ssa#S35582005	tripartite motif-containing 35 isoform 2 [Homo sapiens]	1.65733	1.26862	1.00698	0.362104	-0.0810833	0.878847	3.80869e-08
Ssa#S35668662	MHC class I antigen [Salmo salar]	1.61281	1.18847	1.51492	1.45049	0.616834	0.878184	1.57154e-07
Ssa#S30296047	similar to mKIAA2005 protein [Danio rerio]	2.44278	1.40073	1.37291	0.243706	-0.0380256	0.877635	1.4872e-09
Ssa#KSS4521	Unknown	1.95285	0.395176	0.952736	0.831299	0.344493	0.877608	1.32586e-08
Ssa#KSS4575	Unknown	0.766989	0.109823	0.231356	0.399378	0.06152	0.87536	4.68193e-06
Ssa#S30276405	suppressor of cytokine signaling 1 [Oncorhynchus mykiss]	2.12535	1.83464	1.65636	1.9858	0.255967	0.874372	8.99999e-11
Ssa#S30282952	52 kDa Ro protein [Salmo salar]	1.50381	0.37984	0.959356	0.71833	0.300794	0.873057	0.00464041
Ssa#S31983950	fish virus induced TRIM protein [Oncorhynchus mykiss]	1.86497	0.354101	0.072464	0.627501	-0.00681264	0.871522	7.51547e-07
Ssa#S30292923	RING finger protein 213 [Salmo salar]	1.24879	0.402004	0.612729	-0.011376	-0.0710956	0.87019	1.98618e-08
Ssa#CL95Contig1	Barrier-to-autointegration factor [Salmo salar]	3.73901	3.14274	3.46085	3.31135	0.48422	0.866394	3.65354e-11
Ssa#STIR37516	thioredoxin domain containing 10 [Homo sapiens]	1.06584	0.811676	1.02619	0.922681	0.13954	0.865286	1.64401e-06
Ssa#S30283313	cholinergic receptor, nicotinic, alpha 5 [Homo sapiens]	0.730244	0.252983	0.482627	-0.182312	-0.438328	0.864932	3.20643e-05
Ssa#GRASP146147381	Proteasome subunit beta type-9 precursor [Salmo salar]	1.35596	0.884489	1.01033	1.30477	0.563005	0.863955	2.09737e-09
Ssa#S35555077	similar to very large inducible GTPase 1 [Danio rerio]	3.9203	3.10397	2.90064	3.91391	0.728633	0.863904	8.41201e-09
Ssa#GRASP209737465	C-C motif chemokine 19 precursor [Salmo salar]	2.46475	1.63032	1.99068	2.42428	0.518234	0.863707	1.42387e-11
Ssa#S31979743	TRAF and TNF receptor-associated protein [Homo sapiens]	2.28626	1.3128	1.60727	0.300896	-0.031417	0.860364	7.52137e-12
Ssa#S30264232	RING finger protein 213 [Salmo salar]	1.18067	0.277904	0.580119	0.0897305	0.0439428	0.859827	2.07546e-09
Omy#S48428951	Proteasome subunit beta type 9 precursor [Oncorhynchus mykiss]	1.60863	1.02713	1.26546	1.60585	0.120943	0.858186	2.96527e-09
Ssa#S35685720	Interferon-induced 35 kDa protein homolog [Salmo salar]	1.06324	0.859433	0.984151	0.952645	-0.0610755	0.855611	1.71618e-08
Ssa#GRASP209156267	Interferon-induced 35 kDa protein homolog [Salmo salar]	1.0066	0.855359	0.948505	0.903579	0.101204	0.855507	2.56477e-08
Ssa#S35582004	52 kDa Ro protein [Salmo salar]	1.40355	1.27184	1.17191	0.601251	-0.135316	0.854947	2.8499e-07
Ssa#GRASP223648743	Cytohesin-2 [Salmo salar]	0.745538	0.263807	0.305636	0.615536	0.111143	0.853254	5.49608e-05
Ssa#GRASP209154195	Rhombotin-2 [Salmo salar]	0.735787	0.424725	0.298678	-0.00898	-0.0359913	0.849849	3.8438e-06
Ssa#GRASP209153899	Bactericidal permeability-increasing protein [Salmo salar]	1.04698	0.642866	0.815936	1.04656	0.242695	0.848812	1.37508e-11
Ssa#GRASP209731377	Proteasome subunit beta type-7 precursor [Salmo salar]	1.06545	0.92577	1.06418	0.885699	0.191639	0.848724	3.65336e-07
Ssa#GRASP209731083	Proteasome activator complex subunit 2 [Salmo salar]	0.823606	0.366406	0.523855	0.710284	0.272921	0.8474	9.83241e-07
Ssa#KSS3245	Ubiquitin-like protein precursor [Salmo salar]	3.97699	2.55992	2.24281	3.83943	1.18839	0.846688	2.57063e-11
Omy#CA352575	poly (ADP-ribose) polymerase family, member 9 [Homo sapiens]	0.850829	0.576549	0.649228	0.173333	0.0331971	0.846553	5.87684e-05
Ssa#TC82460	tubulin tyrosine ligase-like family member 6a [Salmo salar] TC1 transposase-like	1.45369	1.16264	1.43048	1.26925	-0.0722058	0.845679	1.97615e-07
Ssa#TC94726	Interferon regulatory factor 9 [Salmo salar]	0.746843	0.610533	0.766984	0.531071	-0.069349	0.843571	2.57415e-06
Ssa#GRASP209154567	Kelch-like protein 13 [Salmo salar]	0.834593	0.397902	0.729893	0.591241	0.314165	0.841962	0.000178914
Ssa#S35549782	Ubiquitin-like protein precursor [Salmo salar]	4.52928	4.60379	4.0728	3.63526	1.39146	0.840858	2.87042e-15
Ssa#S31984657	CD40	0.732575	0.368274	0.585024	0.0865941	-0.0405451	0.839776	3.23414e-05
Ssa#S35528745	interferon-inducible protein Gig2-like [Salmo salar]	2.67654	2.45945	1.44737	1.07811	0.455243	0.839451	3.53055e-06
Ssa#S47726492	PSMB9b-like protein [Salmo salar]	0.909505	0.64126	0.630236	0.970274	-0.209806	0.83867	0.000434825
Ssa#GRASP209731971	Cathepsin H precursor [Salmo salar]	0.853737	0.649091	0.823226	0.78846	-0.212015	0.837537	9.28196e-09
Ssa#GRASP223648179	Ependymin precursor [Salmo salar]	0.966298	0.439483	0.677142	0.948914	0.108849	0.836862	9.94291e-05
Ssa#S35544786	PR domain zinc finger protein 9 [Salmo salar]	2.57309	2.37378	2.60103	2.03442	0.428327	0.834759	1.14829e-13
Ssa#S50369742	Poliovirus receptor-related protein 1 [Salmo salar]	0.701534	-0.293362	0.2327	-0.234453	-0.369691	0.83459	0.01133
Omy#S50900469	Proteasome subunit beta type 6 precursor [Oncorhynchus mykiss]	1.68656	1.20737	1.7122	1.52405	-0.0962924	0.834113	3.90343e-05
Omy#CA374254	G protein-coupled receptor 180 precursor [Homo sapiens]	0.688846	0.540858	0.456245	0.706974	0.222251	0.8338	2.35799e-05
Ssa#GRASP221221683	GTPase IMAP family member 7 [Salmo salar]	0.665466	0.443607	0.445632	0.713886	0.00577385	0.833334	0.000168207
Ssa#KSS4516	B-cell linker protein [Salmo salar]	0.822272	0.535844	0.252489	0.087983	0.059518	0.832127	8.02168e-06
Ssa#EG805355	hypothetical protein [Danio rerio]	0.759166	0.28798	0.106152	-0.397533	-0.388767	0.831587	0.000111331
Ssa#GRASP223647411	P-selectin precursor [Salmo salar]	0.704729	0.44723	0.45018	0.783813	-0.467516	0.830492	0.00115815
Ssa#TC94667	Cytoplasmic FMR1-interacting protein 1 homolog [Salmo salar]	0.700987	0.249192	0.247105	0.00027	0.0564579	0.827655	0.000277056
Ssa#S40667279	thymidylate kinase [Salmo salar]	2.11043	1.95844	2.08087	1.25396	0.260362	0.825387	1.78316e-15
Ssa#S32371366	tapasin [Salmo salar]	0.97078	0.8045	0.968367	0.950801	0.114462	0.821763	1.04233e-10
Ssa#S47728062	Tripartite motif-containing protein 25 [Salmo salar]	2.62743	0.0870214	2.01965	1.0404	-0.0800447	0.809489	0.0230864
Ssa#S35525608	PSMB9b-like protein [Salmo salar]	1.01075	0.949373	0.90443	1.04418	-0.19538	0.808915	3.07169e-06
Ssa#S35597062	mucin 5, subtype B, tracheobronchial [Homo sapiens]	2.23125	1.95296	2.19532	2.28301	0.199943	0.808606	6.77561e-09
Ssa#GRASP223672662	Proteasome subunit beta type-8 precursor [Salmo salar]	2.24449	1.4978	1.07308	2.20255	0.64898	0.80817	8.10957e-08
Ssa#S47728269	Ig kappa chain V-IV region B17 precursor [Salmo salar]	0.88653	0.0628182	0.593512	-0.84399	-1.09636	0.806178	0.0067872
Ssa#S18849636	complement C4 [Oncorhynchus mykiss]	0.778678	0.436703	0.750988	-0.0174735	-0.324323	0.805014	0.0064464
Ssa#GRASP209155649	Interferon-induced protein 44 [Salmo salar]	1.17801	0.722878	1.15989	1.20565	0.0279667	0.804552	1.68354e-06
Ssa#KSS4039	LGN-like [Oncorhynchus mykiss]	0.847166	0.350244	0.503102	0.373651	0.374237	0.801209	0.000213273
Ssa#GRASP209156159	Transcription factor MafB [Salmo salar]	0.678018	0.574255	0.713796	0.674352	-0.127335	0.799911	4.58304e-05
Ssa#S50700426	GTPase IMAP family member 7 [Salmo salar]	1.55275	1.1253	1.79956	0.513669	-0.739978	0.799442	0.000448356
Ssa#TC107379	Tumor necrosis factor receptor superfamily member 1A [Salmo salar]	0.725531	0.13708	0.397522	-0.226524	-0.172945	0.796464	0.000774615
Ssa#S35701237	CD97 antigen precursor [Salmo salar]	1.10802	1.0415	1.02373	1.19424	0.201641	0.793769	2.87233e-07
Ssa#TC69358	Abl interactor 1 [Salmo salar]	0.762477	0.37971	0.633077	0.787047	0.1547	0.793572	3.96415e-05
Ssa#S47729500	Ras-related C3 botulinum toxin substrate 2 precursor [Salmo salar]	0.676531	0.524999	0.467177	0.780039	0.0346805	0.792765	0.000340146
Ssa#S35693339	Tripartite motif-containing protein 16 [Salmo salar]	0.780906	0.47753	0.607606	0.0048106	-0.0294371	0.787252	1.26837e-06
Ssa#S35515097	PB9LA_SALSA RecName: Full=Proteasome subunit beta type-9-A like protein; AltName: Full=Low molecular mass protein 2-delta-A; Flags: Precursor	1.54468	1.10048	1.38434	1.77584	0.0309365	0.785764	1.25101e-08
Ssa#S35657167	Coronin-1A [Salmo salar]	0.614146	0.370454	0.602901	0.707757	-0.224039	0.784328	1.40715e-05
Ssa#S47729494	Beta-2-microglobulin precursor [Salmo salar]	1.45948	1.43266	1.56386	1.37905	0.602289	0.779313	1.20165e-07
Omy#S16592344	MHC class I antigen [Oncorhynchus mykiss]	1.58693	1.38546	1.77942	1.36405	0.698684	0.769994	5.28633e-08
Ssa#CL300Contig1	PSMB9b-like protein [Salmo salar]	1.02308	0.961759	1.01105	1.15378	0.0286116	0.76986	5.75673e-06
Ssa#KSSb2272	CD209 antigen-like protein A [Salmo salar]	0.876526	0.275687	0.988475	0.354968	-0.110076	0.769795	0.000126167
Ssa#CL362Contig1	C-C motif chemokine 19 precursor [Salmo salar]	2.48788	1.52376	1.95184	2.75888	0.760187	0.768564	5.13756e-11
Ssa#S35585142	hypothetical protein [Danio rerio]	0.755075	-0.00714563	0.177521	-0.107143	0.00373375	0.7684	4.36074e-07
Ssa#KSS2118	hypothetical protein [Danio rerio]	0.77631	-0.00647275	0.061351	0.289467	0.0835423	0.767645	4.23659e-05
Ssa#GRASP223648963	Jeltraxin precursor [Salmo salar]	0.749114	0.344199	0.804435	0.743476	0.00157925	0.760862	0.00113458
Ssa#GRASP223647363	Tetraspanin-8 [Salmo salar]	0.652102	0.664347	0.80281	0.637219	-0.50392	0.760186	0.000574699
Ssa#GRASP223647461	Integrin beta-2 [Salmo salar]	0.578353	0.488843	0.486969	0.757593	-0.215555	0.755455	0.00125798
Ssa#GRASP209735359	CD265 Tumor necrosis factor receptor superfamily member 5 precursor	1.00061	0.56775	0.524064	1.12939	0.17807	0.754913	1.26168e-06
Ssa#GRASP209154713	Proactivator polypeptide precursor [Salmo salar]	0.958626	0.0636653	0.491518	0.65336	0.202239	0.749252	7.35599e-07
Ssa#S35591745	RING finger protein 135 [Salmo salar]	1.00757	0.708155	0.985279	0.104741	-0.0231679	0.747612	1.66314e-07
Ssa#S47728452	Proteasome subunit beta type-7 precursor [Salmo salar]	1.04811	1.14398	1.01542	0.337966	-0.107798	0.745942	0.0106452
Ssa#S35704313	AF483534_1 VHSV-induced protein-10 [Oncorhynchus mykiss] VHSV-induced protein-10 [Oncorhynchus mykiss]	0.805483	0.315712	0.781924	0.743805	0.204154	0.741221	8.10704e-05
Ssa#KSS3633	Unknown	0.680372	0.726482	0.244043	0.671727	-0.00250745	0.740797	0.00181206
Ssa#S30276660	sub-family B ATP-binding cassette transporter 2 [Oncorhynchus mykiss]	1.90442	1.24517	-0.05364	0.627955	0.262234	0.739547	4.18571e-05
Ssa#S32010461	ubiquitin protein ligase E3A [Salmo salar]	1.14816	0.736828	1.14977	-0.067349	-0.231898	0.738758	0.00127047
Ssa#GRASP223648527	Zinc finger protein C6orf113 homolog [Salmo salar]	0.648667	0.636576	0.561949	0.808129	0.0205192	0.736956	2.06749e-05
Ssa#GRASP209155211	Thymidine phosphorylase [Salmo salar]	0.540367	0.5852	0.74285	0.416224	-0.368829	0.736732	7.27362e-05
Ssa#S31999895	fish virus induced TRIM protein [Oncorhynchus mykiss]	0.841836	0.237544	0.957849	0.41937	0.006485	0.735402	0.00991063
Ssa#GRASP209737129	Proteasome subunit alpha type-7 [Salmo salar]	0.801022	0.8746	1.00167	0.612872	-0.11295	0.732077	0.000581075
Ssa#DW006200	janus kinase 1 [Homo sapiens]	0.721303	0.521281	0.638754	0.975205	-0.150569	0.732043	2.2064e-05
Ssa#S47726660	PB9LA_SALSA RecName: Full=Proteasome subunit beta type-9-A like protein; AltName: Full=Low molecular mass protein 2-delta-A; Flags: Precursor	1.37509	1.03146	1.35261	1.70565	0.124224	0.731627	1.09566e-08
Ssa#S35537142	Calponin-2 [Salmo salar]	0.716666	0.217098	0.136487	0.366017	0.2462	0.729753	0.000769891
Ssa#S35583454	dedicator of cytokinesis 2 [Homo sapiens]	0.890444	0.72802	0.825885	1.07326	0.291432	0.726353	1.38753e-06
Ssa#S32005571	PSMB10 [Salmo salar]	0.615635	0.572994	0.706802	0.719407	0.0552858	0.7215	0.000167843
Ssa#S30244761	zinc finger and homeobox protein 2 isoform [Salmo salar]	0.773749	0.00740505	0.0877658	0.122912	0.14525	0.717118	0.0267671
Ssa#GRASP223647639	Coronin-1A [Salmo salar]	0.701218	0.509933	0.83779	0.876277	-0.136027	0.715789	2.44288e-06
Omy#S32130645	MHC class Ib antigen [Oncorhynchus mykiss]	1.58394	1.38426	1.81724	1.57784	0.85834	0.709217	4.14339e-07
Ssa#S35568709	52 kDa Ro protein [Salmo salar]	0.754239	0.0272175	0.520327	0.0701313	0.108252	0.705825	3.47796e-05
Ssa#GRASP209738291	Proteasome subunit alpha type-6 [Salmo salar]	0.758108	0.546003	0.643901	1.01961	0.0587296	0.700256	9.16685e-07
Ssa#S43839106	TAP2b [Salmo salar]	0.665389	0.712736	0.910227	0.441045	-0.0968735	0.697525	0.000368681
Ssa#GRASP223649475	Complement C1q subcomponent subunit B precursor [Salmo salar]	0.594513	0.464425	0.768969	0.749531	-0.109448	0.692941	0.000174321
Ssa#GRASP209735163	Tetraspanin-8 [Salmo salar]	0.495838	0.333868	0.744646	0.516549	-0.183576	0.690006	0.000511164
Ssa#S18892255	interferon alpha 2 [Salmo salar]	0.957208	0.853713	0.746868	1.16427	0.424978	0.687758	1.03409e-05
Ssa#CL51Contig1	similar to prostate stem cell antigen precursor-like [Danio rerio]	1.36818	0.998323	1.25886	1.80671	0.261358	0.68569	4.26054e-10
Ssa#KSS1940	Interferon-induced guanylate-binding protein 1 [Salmo salar]	0.83853	1.0182	0.974513	1.06823	-0.104839	0.680182	5.44599e-05
Omy#S15341056	AF115519_1 MHC class Ia heavy chain precursor [Oncorhynchus mykiss] MHC class Ia heavy chain precursor [Oncorhynchus mykiss]	1.76444	1.62312	1.9707	2.00348	0.910047	0.680125	1.00269e-06
Ssa#S47726592	Plastin-2 [Salmo salar]	0.844803	0.908611	0.788478	1.19496	-0.0069798	0.670653	3.33081e-06
Ssa#S29966062	MHC class I antigen [Salmo salar]	1.27562	1.15674	1.42831	1.41958	0.785109	0.656393	4.90408e-08
Ssa#S47728374	Proteasome subunit beta type-8 precursor [Salmo salar]	1.21339	1.27588	1.25656	0.0617606	-0.0357843	0.651366	0.000103945
Ssa#GRASP209154391	Abl interactor 1 [Salmo salar]	0.602354	0.448469	0.697033	0.81737	0.103537	0.639546	0.00022212

## Sheet: mid stage HR
QueryID	Name	median early stage (2-4wpi)	median mid stage HR (6wpi)	median mid stage LR (6wpi)	median late stage HR (8-10wpi)	median late stage LR (8-10wpi)	correlation	ttest: 6wpi controls vs mid stage HR
Ssa#GRASP223647629	phosphatase 1L [Salmo salar]	0.209009	0.836139	0.145854	0.0515405	0.147243	0.984128	0.0358207
Ssa#S35548027	lymphocyte G0/G1 switch protein 2 [Salmo salar]	0.03254	1.55007	-0.408759	0.0633705	0.0761955	0.962632	0.044579
Ssa#S50678038	Hemoglobin subunit alpha [Salmo salar]	0.263893	1.92125	0.272097	-0.572511	0.118091	0.925551	0.0019881
Ssa#TC100572	GTPase, IMAP family member 7 [Oncorhynchus mykiss]	-0.853373	2.59711	0.053845	-1.40955	-0.0442478	0.919978	0.0442448
Omy#S15300463	Calponin-1 [Salmo salar]	0.174589	0.891945	0.16659	-0.211428	0.212555	0.902249	0.00446482
Ssa#GRASP209735205	Cell death activator CIDE-3 [Salmo salar]	-0.141444	1.33991	0.430031	-0.464041	-0.585278	0.867098	0.0472254
Ssa#S35583278	hypothetical protein LOC84293 [Homo sapiens]	0.215553	1.19872	0.392236	-0.365877	-0.205843	0.866374	0.0478012
Ssa#S35693496	Probable ATP-dependent RNA helicase DDX5 [Salmo salar]	-0.0719785	0.918847	0.215311	-0.18699	-0.712269	0.827798	0.0102763
Ssa#TC78549	lymphocyte G0/G1 switch protein 2 [Salmo salar]	0.720931	1.70917	-0.86006	0.067476	-0.253776	0.814432	0.0478966
Ssa#TC72388	Transforming growth factor-beta-induced protein ig-h3 [Salmo salar]	0.0636733	0.864208	0.471492	0.231303	-0.258253	0.778815	0.0158167
Ssa#S48405578	Probable ATP-dependent RNA helicase DDX5 [Salmo salar]	0.068987	1.0112	0.373714	-0.197942	-0.828947	0.759604	0.00897538
Ssa#S50370319	Butyrophilin subfamily 1 member A1 precursor [Salmo salar]	0.529632	0.955484	0.691046	0.318721	0.124213	0.748189	0.0468673
Ssa#GRASP209737765	40S ribosomal protein S27 [Salmo salar]	0.429796	0.884066	0.50015	0.079334	-0.16996	0.743654	0.0104734
Ssa#S30269971	Hemoglobin subunit alpha-4 [Salmo salar]	1.49903	2.50279	1.09925	-0.842717	0.295446	0.70527	0.0166363
Ssa#DW570850	Fermitin family homolog 3 [Salmo salar]	0.216051	0.875589	0.559404	0.671837	0.0417951	0.663006	0.00139644
Ssa#GRASP209154063	Interferon regulatory factor 4 [Salmo salar]	0.14989	0.84986	0.655349	0.450355	0.607177	0.656406	0.0359553
Ssa#S48407805	Thioredoxin-interacting protein [Salmo salar]	0.49753	0.721335	0.428257	-0.139566	0.112703	0.656047	0.0105255
Ssa#GRASP223649299	HBB_SALSA RecName: Full=Hemoglobin subunit beta; AltName: Full=Hemoglobin beta chain; AltName: Full=Beta-globin	0.378307	1.29911	1.04377	-0.607683	0.033045	0.631807	0.0357731
Ssa#GRASP223648199	Alpha-1,3-mannosyl-glycoprotein 4-beta-N-acetylglucosaminyltransferase A [Salmo salar]	0.438328	0.705002	0.631937	0.346694	0.138498	0.623079	0.0163636
Ssa#KSS4410	Lysozyme g [Oncorhynchus mykiss]	0.267017	0.949785	0.730847	0.773677	0.229167	0.622344	0.00106466
Ssa#DW563435	Active breakpoint cluster region-related protein [Salmo salar]	-0.0549229	0.932788	0.93632	0.0324542	-0.0740123	0.608759	0.0363879
Ssa#S35595553	TNF decoy receptor [Oncorhynchus mykiss]	0.246207	2.11176	0.803798	2.03152	-0.0499351	0.605089	0.00371284

## Sheet: mid stage LR
QueryID	Name	median early stage (2-4wpi)	median mid stage HR (6wpi)	median mid stage LR (6wpi)	median late stage HR (8-10wpi)	median late stage LR (8-10wpi)	correlation	ttest: 6wpi controls vs mid stage LR
Ssa#S35488573	Phosphate carrier protein, mitochondrial precursor [Salmo salar]	0.0774521	0.0645454	1.4172	-0.267263	-0.237309	0.972317	0.0154962
Ssa#GRASP223673028	Phosphate carrier protein, mitochondrial precursor [Salmo salar]	-0.225882	0.147332	1.46216	-0.0943682	-0.334113	0.969519	0.00602024
Ssa#S48403992	Integral membrane protein 2B [Salmo salar]	0.342621	0.429877	1.04507	0.246918	0.204927	0.966931	0.0367682
Ssa#S23659857	sphingomyelin phosphodiesterase 1, acid lysosomal isoform 1 precursor [Homo sapiens]	-0.434147	-0.0755862	0.787701	-0.318555	-0.416129	0.960217	0.0205174
Ssa#DW182618	Phosphate carrier protein, mitochondrial precursor [Salmo salar]	0.0110135	0.0440435	1.03966	0.0662635	0.517865	0.884394	0.0171161
Ssa#S32011100	sorting nexin 21 isoform a [Homo sapiens]	0.0251669	0.451109	0.709251	0.168852	0.156456	0.825968	0.0324761
Ssa#GRASP223672298	Lectin precursor [Salmo salar]	0.824448	-0.189075	1.30554	0.476714	-0.0312335	0.7538	0.0042161
Ssa#CL57Contig1	beta-2 microglobulin [Salmo salar]	0.942198	1.25843	1.71663	1.20646	0.410534	0.712057	0.0010509
Ssa#STIR40990	seraf-like protein [Oncorhynchus mykiss]	0.589657	-0.140712	0.803483	-0.144823	0.40247	0.651764	0.03257
Ssa#S29966060	AF504025_1 MHC class I [Salmo salar] MHC class I [Salmo salar]	0.276567	-0.0845585	1.41553	1.26442	-0.181584	0.650918	0.00852118
Ssa#S31999895	fish virus induced TRIM protein [Oncorhynchus mykiss]	0.841836	0.237544	0.957849	0.41937	0.006485	0.647583	0.0138789
Ssa#KSSb2272	CD209 antigen-like protein A [Salmo salar]	0.876526	0.275687	0.988475	0.354968	-0.110076	0.630854	0.0482715
Ssa#TC66170	Lysosomal protective protein [Salmo salar]	0.320264	0.690965	0.805324	0.530483	0.0818897	0.615655	0.0278487

## Sheet: late stage HR
QueryID	Name	median early stage (2-4wpi)	median mid stage HR (6wpi)	median mid stage LR (6wpi)	median late stage HR (8-10wpi)	median late stage LR (8-10wpi)	correlation	ttest: 8-10wpi controls vs late stage HR
Ssa#GRASP223647567	neutrophil cytosolic factor 1 [Salmo salar]	0.664272	0.589932	0.632537	1.33593	0.623421	0.996524	0.0496705
Ssa#GRASP223647955	Ras GTPase-activating protein nGAP [Salmo salar]	0.355949	0.433279	0.384478	1.14124	0.365142	0.996125	0.00428657
Ssa#S50837631	Cytohesin-1 [Salmo salar]	0.493572	0.45277	0.496393	1.04328	0.434635	0.994733	0.0115147
Ssa#GRASP209731647	SH2 domain-containing protein 1A [Salmo salar]	0.494892	0.33354	0.53781	1.8248	0.507281	0.991542	9.10993e-05
Ssa#DW579799	Transient receptor potential cation channel subfamily V member 1 [Salmo salar]	0.283771	0.186066	0.238972	0.750249	0.216574	0.988424	0.00862034
Ssa#S30241385	chitinase [Oncorhynchus mykiss]	0.376253	0.23754	0.394973	1.24325	0.291414	0.988131	0.00131181
Ssa#GRASP209732179	C8orf4 homolog [Salmo salar]	0.223489	0.181512	0.289046	0.724165	0.215083	0.984972	0.00953798
Ssa#CA055229	synaptotagmin-like 2 isoform e [Homo sapiens]	0.149643	0.11545	0.136945	0.870736	0.263603	0.983782	0.0160553
Ssa#S30280814	apolipoprotein E [Oncorhynchus mykiss]	0.546625	0.53175	0.622593	1.15628	0.469197	0.980788	0.00696843
Ssa#S37438814	CD3gammadelta-A [Salmo salar]	0.420287	0.506296	0.602062	1.86583	0.257817	0.980695	2.06116e-05
Omy#S27583294	acute phase serum amyloid A (SAA) [Oncorhynchus mykiss]	0.154382	0.426417	0.598706	2.51185	0.110792	0.979746	2.09325e-05
Ssa#S35660589	Leukocyte common antigen precursor [Salmo salar]	0.606148	0.529229	0.602938	1.2645	0.443241	0.979271	0.0033251
Ssa#GRASP223649489	EF-hand domain-containing protein D2 [Salmo salar]	0.195893	0.351019	0.176782	0.976659	0.208604	0.979126	0.000148903
Ssa#GRASP209155093	Fermitin family homolog 3 [Salmo salar]	0.500093	0.540815	0.649898	1.44942	0.407739	0.978621	8.41715e-05
Ssa#GRASP209731413	P2Y purinoceptor 8 [Salmo salar]	0.228439	0.160565	0.370708	1.08482	0.315373	0.976545	0.00187621
Ssa#GRASP209732381	CD3 T-cell surface glycoprotein zeta chain precursor	0.375973	0.124995	0.205686	1.47335	0.420358	0.975225	0.00019635
Ssa#KSSb2566	cytokine receptor common gamma chain [Oncorhynchus mykiss]	0.314402	0.209676	0.250116	0.782338	0.341485	0.974389	0.00774367
Ssa#S18892491	T-cell antigen receptor [Salmo salar]	0.362115	0.563475	0.451699	1.59265	0.661112	0.973904	0.0314952
Ssa#S31973583	membrane alanine aminopeptidase precursor [Homo sapiens]	0.165983	0.34118	0.186335	1.20104	0.0398953	0.973457	0.00207834
Ssa#GRASP209733949	CD209 antigen-like protein D [Salmo salar]	0.34306	0.280152	0.43722	1.03942	0.236222	0.973247	0.00392197
Ssa#S35566020	NOD3 protein [Homo sapiens]	0.259698	0.0987684	0.295069	0.918155	0.193068	0.973132	0.0021624
Ssa#S35558974	similar to integrin beta-7 subunit [Danio rerio]	0.204806	-0.0617817	0.038593	0.920244	0.088241	0.969773	0.00274747
Ssa#KSS1563	caldesmon 1 isoform 4 [Homo sapiens]	0.553142	0.351053	0.379948	1.25608	0.286258	0.968852	0.00410823
Ssa#GRASP209155905	Alpha-1,3-fucosyltransferase [Salmo salar]	0.385247	0.230207	0.297293	0.82574	0.23015	0.966971	0.0064337
Ssa#S47730063	T-cell surface glycoprotein CD3 zeta chain precursor [Salmo salar]	0.170306	-0.0555388	-0.000972	1.39505	0.347529	0.964007	0.00500866
Ssa#GRASP209733369	DNA-binding protein RFXANK [Salmo salar]	0.221548	0.316869	0.391116	0.808457	0.336523	0.963412	0.012941
Ssa#GRASP223648331	Signal transducer and activator of transcription 4 [Salmo salar]	0.456313	0.172781	0.397876	1.15857	0.244039	0.956921	0.00098612
Ssa#S18855976	Apolipoprotein C-I precursor [Salmo salar]	-0.103892	0.137109	0.223809	1.23273	-0.185805	0.955356	0.0491575
Ssa#S35538601	C-X-C motif chemokine 10 precursor [Salmo salar]	0.557978	0.601291	0.741833	1.68979	0.304621	0.955128	8.81469e-06
Ssa#S30294522	glycoprotein IIb [Danio rerio]	0.328749	0.285995	0.437113	1.07312	0.133673	0.954209	0.039972
Ssa#GRASP223648303	Differentially expressed in FDCP 6 homolog [Salmo salar]	0.275026	0.327498	0.40359	0.750005	0.23802	0.953323	0.0124281
Ssa#GRASP209150777	Lysosomal acid lipase/cholesteryl ester hydrolase [Salmo salar]	0.305762	0.47075	0.381122	1.12883	0.151658	0.950611	0.00107295
Ssa#GRASP209156077	C-C chemokine receptor type 9 [Salmo salar]	0.0739245	0.143439	0.288345	1.06894	0.391612	0.950306	0.00642276
Ssa#S47728457	C-X-C motif chemokine 10 precursor [Salmo salar]	0.582753	0.442958	0.626166	1.51385	0.222005	0.947618	2.08162e-06
Ssa#TC72633	Gelsolin precursor [Salmo salar]	0.668929	0.315628	0.412471	1.32036	0.413625	0.947435	0.000875699
Ssa#GRASP209154987	CD28 T-cell-specific surface glycoprotein	0.49514	0.291227	0.311644	1.586	-0.0685272	0.945697	0.000233651
Ssa#GRASP209155187	Alpha-N-acetylgalactosaminidase [Salmo salar]	0.599631	0.526455	0.848414	1.47562	0.510653	0.942593	4.79676e-06
Ssa#CL350Contig1	Unknown	0.377376	0.113032	0.277246	0.836559	0.253178	0.939983	0.000124404
Ssa#S35547108	DENN domain-containing protein 2D [Salmo salar]	0.132264	0.253756	0.318828	0.732778	0.32535	0.939399	0.0265101
Ssa#GRASP221222349	Plastin-2 [Salmo salar]	0.52007	0.337446	0.40788	1.26069	0.110495	0.93933	0.000321755
Ssa#S35700963	C-C chemokine receptor type 3 [Salmo salar]	0.258482	0.537712	0.482846	1.07512	0.356935	0.939271	0.00354528
Ssa#GRASP221219647	Src kinase-associated phosphoprotein 2 [Salmo salar]	0.39489	0.271545	0.244313	0.719595	0.190035	0.935477	0.0213046
Ssa#TC70994	hypothetical protein [Danio rerio]	0.237368	0.343389	0.27178	1.24919	-0.141291	0.930798	0.000322872
Ssa#GRASP209735965	Regulator of G-protein signaling 18 [Salmo salar]	0.592314	0.560335	0.590071	1.33449	0.242078	0.93077	0.000437651
Ssa#KSS1850	Syndecan-2-A [Salmo salar]	0.297862	0.233373	-0.0171026	0.851715	0.0839063	0.930524	0.00161532
Ssa#S30242659	actin related protein 2/3 complex subunit 2 [Salmo salar]	0.563184	0.568052	0.391445	0.908987	0.508509	0.929614	0.000421738
Ssa#GRASP209736579	Tumor necrosis factor receptor superfamily member 11B precursor [Salmo salar]	0.798732	1.34983	0.567531	2.97909	0.153886	0.919617	4.03701e-07
Ssa#S35660377	lymphocyte cytosolic protein 1 precursor [Oncorhynchus mykiss]	0.2951	0.336948	0.513055	1.12499	0.0705576	0.918927	0.000966061
Ssa#S47727532	NF-kappa-B inhibitor alpha [Salmo salar]	0.46491	0.46158	0.539277	0.878034	0.306463	0.916755	0.00419236
Ssa#KSS2104	Unknown	0.002302	0.278018	0.330289	1.17147	0.489558	0.915908	0.00140664
Ssa#DW472642	immunoglobulin tau heavy chain constant region secreted form [Salmo salar]	0.563643	0.563411	0.282498	2.25709	-0.411341	0.91403	0.0178218
Ssa#TC98232	52 kDa Ro protein [Salmo salar]	0.322642	0.24978	0.462613	0.758715	0.220772	0.904981	0.00163807
Ssa#GRASP209155997	Hematopoietic lineage cell-specific protein [Salmo salar]	0.532271	0.545578	0.563524	1.03806	0.276686	0.904709	0.000430212
Ssa#GRASP223648929	Leupaxin [Salmo salar]	0.228002	0.400875	0.336261	0.832324	0.0603638	0.894233	0.00668307
Ssa#S47728294	High affinity immunoglobulin epsilon receptor subunit gamma precursor [Salmo salar]	0.129428	0.373916	0.550315	1.10379	0.0847025	0.88888	0.00046108
Ssa#GRASP209733731	Lysozyme C II precursor [Salmo salar]	0.254525	0.110068	0.032341	1.36864	-0.611669	0.886584	0.000244318
Ssa#DW006091	AF504024_1 MHC class I [Salmo salar] MHC class I [Salmo salar]	0.681182	-0.794758	1.60697	4.33019	0.974529	0.883366	0.00262885
Ssa#GRASP209736355	Programmed cell death 1 ligand 1 precursor [Salmo salar] CD274	0.3535	1.00613	0.841177	1.88974	0.3082	0.881453	6.95052e-07
Ssa#CK886200	Leukocyte surface antigen CD53 [Oncorhynchus mykiss]	0.493251	0.327435	0.399661	0.711157	0.268704	0.875013	0.00548993
Ssa#GRASP209734939	Interferon regulatory factor 1 [Salmo salar]	1.30741	1.11616	1.22591	1.98784	0.709335	0.867935	2.42594e-07
Omy#CT962641	up-regulated gene 4 isoform 2 [Homo sapiens]	0.205888	0.313654	0.338498	0.883257	-0.12265	0.862113	0.00317385
Ssa#GRASP209154219	Transmembrane protein 163 [Salmo salar]	-0.0314442	0.104116	0.0327018	0.703401	0.387282	0.851418	0.0155507
Ssa#GRASP209736613	Peroxiredoxin [Salmo salar]	0.0215195	0.289544	0.292157	0.758695	-0.132844	0.844727	0.000299849
Ssa#CL363Contig1	Unknown	0.713691	0.667489	0.414174	1.29191	0.135267	0.843236	0.000883395
Ssa#KSS2990	hypothetical protein [Danio rerio]	1.34799	1.24028	1.2456	2.3863	0.410447	0.843055	4.06952e-06
Ssa#S35540290	Coronin-1A [Salmo salar]	0.735749	0.586122	0.714674	1.29433	0.214957	0.842832	0.00258646
Ssa#GRASP209737593	Cathepsin S precursor [Salmo salar]	0.431446	0.488334	0.570347	1.15365	-0.0068209	0.842819	4.70657e-05
Ssa#S35564083	scaffold attachment factor B [Homo sapiens] Heat shock protein 27 (scaffold attachment factor B)	0.108658	0.533085	0.272936	0.858946	0.0909122	0.837267	8.26741e-05
Ssa#S32001982	c-x-c chemokine receptor type 3B, variant 1 [Oncorhynchus mykiss]	0.141766	-0.308495	-0.00461795	0.942782	0.426942	0.828995	0.00894478
Ssa#GRASP209734353	Rho-related GTP-binding protein RhoF precursor [Salmo salar]	0.383677	0.50544	0.618719	0.958236	0.18149	0.828488	0.000507186
Ssa#TC103279	Golgi-associated plant pathogenesis-related protein 1 [Salmo salar]	0.13238	0.332878	0.418891	0.885221	-0.134596	0.82597	0.00235313
Ssa#S18892485	transport-associated protein [Salmo salar]	0.693671	0.477556	0.666824	1.08773	0.265819	0.825531	0.000444485
Ssa#S35691085	oxysterol-binding protein-like 1A isoform A [Homo sapiens]	-0.280247	-1.10081	-0.980422	1.16604	0.189249	0.823659	0.0169174
Ssa#GRASP223648339	Tyrosine-protein kinase SYK [Salmo salar]	0.313407	0.321106	0.417242	0.763581	0.006646	0.822265	0.00206533
Ssa#S30263359	caspase a [Danio rerio]	0.368593	0.324162	0.591091	0.865059	0.151501	0.822234	0.0035578
Ssa#GRASP209730301	Leukocyte surface antigen CD53 [Salmo salar]	0.626267	0.466551	0.523153	0.999273	0.144105	0.811365	0.000292754
Ssa#S18888694	immune-related, lectin-like receptor 4 [Danio rerio]	0.467788	0.640128	0.446266	1.01309	0.0999531	0.807278	0.000168046
Ssa#GRASP221221833	Tumor necrosis factor, alpha-induced protein 8-like protein 2 [Salmo salar]	0.600158	0.481874	0.448014	0.867574	0.203721	0.802882	0.00487523
Ssa#S35508236	Interferon-induced guanylate-binding protein 1 [Salmo salar]	0.111965	0.453236	0.56935	0.98082	-0.00719275	0.797019	0.000302123
Ssa#S18888945	Spermatogenesis-associated protein 2 [Salmo salar]	0.255494	0.480678	0.39935	0.731776	0.101575	0.794332	0.00194829
Ssa#GRASP209735947	Rho-related GTP-binding protein RhoG precursor [Salmo salar]	0.595182	0.598676	0.76533	1.09009	0.251826	0.789433	0.00177034
Ssa#GRASP209156053	Tapasin-related protein [Salmo salar]	0.678965	0.476757	0.632578	1.12327	0.0811136	0.780127	3.39844e-05
Ssa#GRASP221221893	MARCKS-related protein [Salmo salar]	0.312753	0.521702	0.725669	0.982302	0.21673	0.774767	0.00367771
Ssa#S37438812	CD3epsilon [Salmo salar]	0.153022	-0.0299268	-0.105598	0.921273	0.620577	0.769975	0.0164562
Ssa#S35700518	similar to TRAF3 interacting protein 3, [Danio rerio]	0.0701008	-0.131155	0.099099	0.833608	0.561574	0.769606	0.0108696
Ssa#GRASP209155213	Gap junction beta-6 protein [Salmo salar]	0.406533	0.945256	0.63819	1.28422	0.192064	0.763354	0.000183073
Ssa#S48436489	hect domain and RLD 4 isoform a [Homo sapiens]	0.0768275	0.392292	0.888723	1.201	0.188851	0.760303	0.0017789
Ssa#GRASP209147681	Creatine kinase B-type [Salmo salar]	1.06778	0.46557	0.513229	1.31604	0.322065	0.752334	0.0406705
Ssa#GRASP209736181	Lysosomal thioesterase PPT2-A precursor [Salmo salar]	0.625489	0.656042	0.0976078	1.24487	-0.24757	0.750991	0.00105977
Ssa#S35519177	C-Myc-binding protein [Salmo salar]	0.559762	0.57929	0.828	1.00175	0.358472	0.748472	5.9328e-05
Ssa#GRASP209154051	Kelch-like protein 6 [Salmo salar]	0.362153	0.569781	0.520815	0.845045	0.0992669	0.744081	0.00567862
Ssa#S30289577	beta-1,3-galactosyltransferase [Salmo salar]	0.372157	0.396938	0.701524	0.843303	0.23938	0.739697	0.0456762
Ssa#S50837367	Adipophilin [Salmo salar]	0.138653	0.927249	0.219988	1.74682	1.233	0.732654	0.00199922
Ssa#EG819142	glutaminyl-peptide cyclotransferase precursor [Homo sapiens]	0.201175	0.430396	0.805338	1.02107	0.132325	0.730651	0.000928847
Ssa#GRASP209732183	T-cell immunoglobulin and mucin domain-containing protein 4 precursor [Salmo salar]	0.651426	0.563701	0.00065615	0.977893	0.0939566	0.715824	0.0112514
Ssa#S50700834	P-selectin precursor [Salmo salar]	0.454936	0.449574	0.422387	1.03978	-0.383041	0.708961	0.00767737
Ssa#GRASP209154863	SH3 protein expressed in lymphocytes [Salmo salar]	0.283439	0.815362	0.787355	1.22736	0.00420494	0.700987	0.000164722
Omy#S50900746	Proteasome activator complex subunit 2 [Oncorhynchus mykiss]	0.68155	0.220085	0.395844	0.791239	0.421026	0.700481	2.3418e-05
Ssa#GRASP223648505	Diamine acetyltransferase 1 [Salmo salar]	0.106185	0.834043	0.485333	1.06097	-0.0304685	0.685871	0.000764491
Ssa#S18892255	interferon alpha 2 [Salmo salar]	0.957208	0.853713	0.746868	1.16427	0.424978	0.684182	0.000190051
Ssa#S35590181	serine (or cysteine) proteinase inhibitor clade E, nexin, plasminogen activator inhibitor type 1-like [Salmo salar]	0.546148	1.15838	-0.244322	1.65416	0.825141	0.682626	0.00711592
Ssa#EG924714	Transmembrane protein C9orf91 homolog [Salmo salar]	-0.0467338	0.102587	0.265019	0.734917	0.609973	0.67705	0.0155582
Ssa#S32007250	Adipophilin [Salmo salar]	0.256611	1.05414	0.372864	1.21739	0.660105	0.676241	0.00157832
Ssa#GRASP209153131	Cysteinyl-tRNA synthetase, cytoplasmic [Salmo salar]	0.378685	0.649467	0.454733	0.917869	-0.126423	0.670558	0.000629217
Ssa#GRASP209153957	AF321110_1 src-family tyrosine kinase SCK [Salmo salar] Src-family tyrosine kinase SCK [Salmo salar]	0.704742	1.04704	0.880287	1.23208	0.410941	0.666996	0.000368332
Ssa#S18892082	Solute carrier family 2, facilitated glucose transporter member 3 [Salmo salar]	0.31858	0.551409	0.694906	1.01631	-0.217705	0.658645	0.00220069
Ssa#GRASP223672506	High affinity immunoglobulin epsilon receptor subunit gamma precursor [Salmo salar]	0.250705	0.410003	0.679716	0.905324	-0.191276	0.658363	0.00170834
Ssa#S35483223	ankyrin repeat domain 1 [Salmo salar]	-0.123014	0.633851	0.236826	0.750904	0.00585035	0.658261	0.0139321
Ssa#GRASP209738291	Proteasome subunit alpha type-6 [Salmo salar]	0.758108	0.546003	0.643901	1.01961	0.0587296	0.65595	4.10906e-05
Ssa#CL51Contig1	similar to prostate stem cell antigen precursor-like [Danio rerio]	1.36818	0.998323	1.25886	1.80671	0.261358	0.654356	6.60918e-09
Ssa#GRASP209735359	CD265 Tumor necrosis factor receptor superfamily member 5 precursor	1.00061	0.56775	0.524064	1.12939	0.17807	0.652166	7.82139e-05
Omy#BX861424	SH3 and PX domain-containing protein 2B [Salmo salar]	0.718697	0.232985	0.328321	0.756884	0.444039	0.624766	0.014224
Ssa#S35564215	CC chemokine [Oncorhynchus mykiss]	1.11138	1.4757	1.51455	2.02438	0.195685	0.624689	0.000281314
Ssa#GRASP209155747	Fatty aldehyde dehydrogenase [Salmo salar]	0.228916	0.0366694	0.829127	0.893185	-0.181154	0.620286	0.0402045
Ssa#CL362Contig1	C-C motif chemokine 19 precursor [Salmo salar]	2.48788	1.52376	1.95184	2.75888	0.760187	0.606565	9.51404e-06
Ssa#GRASP209156007	Transient receptor potential cation channel subfamily V member 1 [Salmo salar]	0.348793	0.61319	0.70558	0.801257	0.222367	0.602187	0.0021588

## Sheet: late stage LR
QueryID	Name	median early stage (2-4wpi)	median mid stage HR (6wpi)	median mid stage LR (6wpi)	median late stage HR (8-10wpi)	median late stage LR (8-10wpi)	correlation	ttest: 8-10wpi controls vs late stage LR
Ssa#S48406650	ATP synthase H+ transporting mitochondrial F1 complex alpha subunit 1 [Salmo salar]	0.0066628	0.0390825	-0.0213189	0.0102015	1.03535	0.998916	0.0340879
Ssa#S48402845	Trifunctional enzyme subunit beta, mitochondrial precursor [Salmo salar]	-0.0231484	0.150098	0.0179099	0.0688557	1.49751	0.99503	0.0316632
Ssa#GRASP223673174	Hydroxysteroid dehydrogenase-like protein 2 [Salmo salar]	-0.0349638	-0.142985	-0.065347	-0.101842	0.753007	0.994257	0.0388507
Ssa#CK898817	17 beta hydroxysteroid dehydrogenase 4 [Salmo trutta fario]	0.125998	0.13057	0.0852669	0.037006	0.762662	0.992132	0.0373262
Ssa#DV670967	phosphoglycerate mutase 2-2 (muscle) [Salmo salar]	-0.0358569	0.10803	-0.0129965	-0.049886	0.745326	0.982802	0.020176
Ssa#EL698468	remodeling and spacing factor 1 [Homo sapiens]	-0.0737585	-0.410436	-0.248281	-0.163051	0.847798	0.968057	0.0168429
Ssa#CL426Contig1	Unknown	0.306758	0.327373	0.173577	0.309034	0.729257	0.956361	0.0140537
Ssa#EL698116	Phosphate carrier protein, mitochondrial precursor [Salmo salar]	0.174314	0.158451	0.216432	0.482493	1.17245	0.952086	0.0474566
Ssa#S35688630	Hydroxysteroid dehydrogenase-like protein 2 [Salmo salar]	0.180494	0.239173	0.296552	0.394804	0.813367	0.949611	0.00584341
Ssa#EL698320	Malate dehydrogenase, cytoplasmic [Salmo salar]	0.151054	0.297004	0.221329	-0.205355	1.39511	0.947732	0.0177251
Ssa#S48402755	Peroxisomal 3,2-trans-enoyl-CoA isomerase [Salmo salar]	0.0966885	-0.0434661	-0.0604842	0.355419	1.03805	0.931172	0.0077282
Ssa#EG859162	Transmembrane emp24 domain-containing protein 7 precursor [Salmo salar]	0.256246	0.196692	-0.0915812	0.116431	0.848879	0.927428	0.0027899
Ssa#S46932475	succinate dehydrogenase complex subunit A flavoprotein [Salmo salar]	0.115574	0.22861	0.294227	0.521605	1.10625	0.926552	0.00335305
Ssa#STIR43561	chromatin modifying protein 2B [Homo sapiens]	-0.18471	-0.540096	-0.266363	0.00695915	0.821322	0.924627	0.0135975
Ssa#TC112917	Triosephosphate isomerase [Salmo salar]	0.0859895	0.298546	0.107882	-0.178739	0.881019	0.903822	0.0218419
Ssa#S46933898	tumor protein p53 inducible nuclear protein 2-like [Salmo salar]	-0.19791	-0.498178	-0.0770597	0.148126	0.863814	0.89039	0.00317887
Ssa#CK883311	supervillin [Danio rerio]	-0.0442666	-0.330689	-0.185416	0.263751	0.833829	0.879421	0.0220628
Ssa#S35697868	Musculoskeletal embryonic nuclear protein 1 [Salmo salar]	-0.143649	0.225652	0.126328	-0.206606	0.708362	0.86883	0.0471835
Ssa#S35501677	retinol-binding protein 2 [Oncorhynchus mykiss]	0.232702	-0.534121	-0.261955	-0.58697	0.968488	0.865758	0.0450355
Ssa#S48371254	calsequestrin-like [Salmo salar]	0.127952	-0.31912	0.183978	0.060424	0.758055	0.86088	0.00862548
Ssa#KSS3395	Unknown	0.340392	0.214661	0.236893	0.513277	0.752646	0.850496	0.00892516
Ssa#S35559150	Electron transfer flavoprotein subunit alpha, mitochondrial precursor [Salmo salar]	0.108054	-0.598371	-0.898103	-0.309152	0.848076	0.837497	0.00218936
Ssa#DV644157	aldolase a, fructose-bisphosphate 1 [Salmo salar]	0.292283	-0.282886	0.0052819	0.165307	0.769767	0.833467	0.00353405
Ssa#EG935968	placental protein 11 precursor [Homo sapiens]	0.51915	0.271051	0.143496	-0.0107445	0.865332	0.825385	0.000990866
Ssa#GRASP223672856	Isocitrate dehydrogenase, mitochondrial precursor [Salmo salar]	0.108492	0.0537282	0.110307	0.543616	0.837315	0.820424	0.00257197
Ssa#CL389Contig1	parvin, beta isoform a [Homo sapiens]	0.147409	0.456445	-0.0699514	0.106338	0.761646	0.817407	0.0281958
Ssa#S31964343	succinate-CoA ligase GDP-forming alpha subunit [Oncorhynchus mykiss]	0.402158	0.151599	-0.0399843	0.284646	0.710838	0.812077	0.00131584
Ssa#GRASP221220043	Cleavage and polyadenylation specificity factor subunit 5 [Salmo salar]	-0.433571	0.594139	-0.730309	-0.0809645	1.35767	0.809171	0.0310517
Ssa#KSS1868	AF394686_1 C1q-like adipose specific protein [Salvelinus fontinalis]	0.45287	0.0267825	0.328767	0.823037	1.28445	0.808423	0.0184678
Ssa#S47625644	3-ketoacyl-CoA thiolase, mitochondrial [Salmo salar]	-0.159613	0.268809	0.241262	0.272911	0.71495	0.80768	0.0201217
Omy#CR369064	ATH1, acid trehalase-like 1 [Homo sapiens]	-0.121688	0.236361	0.654618	0.294467	1.10814	0.807397	0.0429775
Ssa#GRASP209154271	Serine/threonine-protein kinase PINK1, mitochondrial precursor [Salmo salar]	0.811316	-0.192634	-1.41776	0.071877	1.49112	0.681742	0.000513326
Ssa#S35533138	calsequestrin-like [Salmo salar]	-0.106384	-0.26437	0.0313632	0.756512	0.867218	0.657649	0.00300727

## Sheet: correlation matrix
	early stage	mid stage HR	mid stage LR	late stage HR	late stage LR
Figure 3	2	1	1	1	0
Figure 4A	0	1	0	0	0
Figure 4B	0	0	1	0	0
Figure 5A	0	0	0	1	0
Figure 5B	0	0	0	0	1
