# Supplementary material for: Comparison of Atlantic salmon individuals with different outcomes of cardiomyopathy syndrome (CMS)
Source: BMC Genomics. 2012 May 30;13:205. doi: 10.1186/1471-2164-13-205 (PMC3443006; doi:10.1186/1471-2164-13-205)
Supplement: Additional file 3 — Primary data for gene markers and predictors. Complete data used for the heat maps in Figures 3, 4 and 5. Data are median log2-ER for differentially expressed genes (DEG, t-test vs controls, p < 0.05) showing correlated expression (Pearson r > 0.6, correlation matrix in last sheet) to the different stages of infection in high and low responders (mid and late stages). Grades levels of red and green indicate respectively up- and downregulation. [file 1471-2164-13-205-S3.xlsx]

## Sheet: Figure 7 primary data
stage	correlation	responder group	probes regulated with GO	probes on chip with GO	p-value	corrected p-value	sequence ids	GO ID	GO name
late	positive	HR	21/271 7.7%	369/17505 2.1%	3.22e-07	0.000641	SSA#GRASP223648339 SSA#GRASP209155583 SSA#GRASP223649431 SSA#S31984657 SSA#S30281024 SSA#TC103193 SSA#S35687135 SSA#DW570850 SSA#GRASP209155093 SSA#GRASP209156007 SSA#GRASP209733053 SSA#S35530323 SSA#GRASP209735359 SSA#GRASP209150471 SSA#GRASP221219647 SSA#GRASP223647725 SSA#GRASP221222349 SSA#GRASP223647749 SSA#S48402065 SSA#TC78366 SSA#GRASP209155773	GO:0001775	cell activation
late	positive	HR	41/271 15.1%	1173/17505 6.7%	7.83e-07	0.000654	SSA#GRASP223648339 SSA#NP797925 SSA#S31984657 SSA#S30281024 SSA#GRASP223647475 SSA#STIR18066 SSA#GRASP209155997 OMY#S16592344 SSA#S35507058 SSA#CL166CONTIG1 SSA#GRASP209734531 SSA#GRASP223649089 SSA#GRASP209156007 SSA#GRASP209737465 SSA#GRASP209733053 SSA#GRASP221219647 SSA#S30292611 SSA#TC109962 SSA#GRASP221222349 SSA#S48402065 SSA#TC78366 SSA#GRASP209155773 SSA#TC103193 SSA#GRASP209154051 SSA#S…	GO:0002376	immune system process
late	positive	HR	23/271 8.4%	464/17505 2.6%	9.88e-07	0.000654	SSA#NP797925 SSA#S30281024 SSA#GRASP223647475 SSA#GRASP209154051 SSA#S35696468 SSA#STIR18066 OMY#S16592344 SSA#CL166CONTIG1 SSA#GRASP209734531 SSA#GRASP209737465 SSA#S35591248 SSA#GRASP209733053 SSA#GRASP209150471 SSA#GRASP221221833 SSA#GRASP223647725 SSA#GRASP223649475 SSA#GRASP209733537 SSA#TC109962 SSA#GRASP221222349 SSA#GRASP209731647 SSA#S35564215 SSA#S48402065 SSA#GRASP209155773	GO:0006955	immune response
late	positive	HR	4/271 1.4%	8/17505 0.0%	3.75e-06	0.00186	SSA#GRASP209155583 SSA#GRASP209733053 SSA#DW570850 SSA#GRASP209155093	GO:0033632	regulation of cell-cell adhesion mediated by integrin
late	positive	HR	17/271 6.2%	310/17505 1.7%	7.2e-06	0.00286	SSA#GRASP223648339 SSA#S31984657 SSA#TC103193 SSA#S30281024 SSA#S35687135 SSA#GRASP209156007 SSA#GRASP209733053 SSA#S35530323 SSA#GRASP209735359 SSA#GRASP209150471 SSA#GRASP221219647 SSA#GRASP223647725 SSA#GRASP221222349 SSA#GRASP223647749 SSA#S48402065 SSA#TC78366 SSA#GRASP209155773	GO:0045321	leukocyte activation
late	positive	HR	14/271 5.1%	249/17505 1.4%	3.55e-05	0.0117	SSA#GRASP223648339 SSA#S31984657 SSA#TC103193 SSA#S30281024 SSA#S35687135 SSA#GRASP209733053 SSA#S35530323 SSA#GRASP209150471 SSA#GRASP209735359 SSA#GRASP223647725 SSA#GRASP221219647 SSA#GRASP221222349 SSA#GRASP223647749 SSA#TC78366	GO:0046649	lymphocyte activation
late	negative	HR	22/354 6.2%	59/17505 0.3%	1.27e-22	2.96e-19	SSA#AM083419 SSA#TC74049 SSA#S35709294 SSA#S48375686 SSA#EG870563 SSA#S35531104 SSA#S30055920 SSA#TC97158 SSA#S35709627 SSA#S35517160 SSA#EG777393 SSA#S35509422 SSA#TC108333 OMY#S34423858 SSA#TC111491 SSA#TC110242 SSA#EG809165 SSA#AM083622 SSA#TC71106 SSA#S48369640 SSA#EH033686 SSA#S48374912	GO:0014866	skeletal myofibril assembly
late	negative	HR	25/354 7.0%	168/17505 0.9%	5.84e-15	4.93e-12	SSA#TC74049 SSA#S35567891 SSA#S35531104 SSA#S30055920 OMY#TC168598 SSA#TC110242 SSA#AM083419 SSA#S35582277 SSA#S35709294 SSA#EG870563 SSA#S48375686 SSA#S35675570 SSA#S48369654 SSA#TC97158 SSA#S35517160 SSA#S35509422 SSA#EG777393 SSA#TC108333 SSA#TC111491 SSA#EG809165 SSA#AM083622 SSA#S48369640 SSA#TC71106 SSA#EH033686 SSA#S48374912	GO:0035023	regulation of Rho protein signal transduction
late	negative	HR	12/354 3.3%	24/17505 0.1%	8.45e-15	4.93e-12	SSA#AM083419 SSA#S35517160 SSA#EG870563 SSA#S48375686 OMY#S34423858 SSA#TC111491 SSA#S30055920 SSA#EG809165 SSA#AM083622 SSA#S48369640 SSA#TC71106 SSA#EH033686	GO:0033058	directional locomotion
late	negative	HR	12/354 3.3%	24/17505 0.1%	8.45e-15	4.93e-12	SSA#AM083419 SSA#S35517160 SSA#EG870563 SSA#S48375686 OMY#S34423858 SSA#TC111491 SSA#S30055920 SSA#EG809165 SSA#AM083622 SSA#S48369640 SSA#TC71106 SSA#EH033686	GO:0043056	forward locomotion
late	negative	HR	23/354 6.4%	144/17505 0.8%	1.53e-14	7.13e-12	SSA#AM083419 SSA#TC74049 SSA#S35709294 SSA#S48375686 SSA#EG870563 SSA#S35531104 SSA#S30055920 SSA#TC105123 SSA#TC97158 SSA#S35709627 SSA#S35517160 SSA#EG777393 SSA#S35509422 SSA#TC108333 OMY#S34423858 SSA#TC111491 SSA#TC110242 SSA#EG809165 SSA#AM083622 SSA#TC71106 SSA#S48369640 SSA#EH033686 SSA#S48374912	GO:0030239	myofibril assembly
late	negative	HR	24/354 6.7%	165/17505 0.9%	3.49e-14	1.36e-11	SSA#AM083419 SSA#TC74049 SSA#S35709294 SSA#S48375686 SSA#EG870563 SSA#S35531104 SSA#S30055920 SSA#TC105123 SSA#TC97158 SSA#DW005785 SSA#S35709627 SSA#S35517160 SSA#EG777393 SSA#S35509422 SSA#TC108333 OMY#S34423858 SSA#TC111491 SSA#TC110242 SSA#EG809165 SSA#AM083622 SSA#TC71106 SSA#S48369640 SSA#EH033686 SSA#S48374912	GO:0031032	actomyosin structure organization
late	negative	HR	26/354 7.3%	244/17505 1.3%	4.86e-12	1.61e-09	OMY#BX871519 SSA#TC74049 SSA#S35531104 SSA#S30055920 SSA#S35567334 SSA#S35709627 SSA#TC81782 SSA#TC110242 SSA#AM083419 SSA#S35709294 SSA#EG870563 SSA#S48375686 SSA#TC97158 SSA#TC105123 SSA#S35517160 SSA#EG777393 SSA#S35509422 OMY#S34423858 SSA#TC108333 SSA#TC111491 SSA#EG809165 SSA#AM083622 SSA#S48369640 SSA#TC71106 SSA#EH033686 SSA#S48374912	GO:0055001	muscle cell development
late	negative	HR	25/354 7.0%	226/17505 1.2%	5.52e-12	1.61e-09	SSA#TC74049 SSA#S35531104 SSA#S30055920 SSA#S35567334 SSA#S35709627 SSA#TC81782 SSA#TC110242 SSA#AM083419 SSA#S35709294 SSA#EG870563 SSA#S48375686 SSA#TC97158 SSA#TC105123 SSA#S35517160 SSA#S35509422 SSA#EG777393 OMY#S34423858 SSA#TC108333 SSA#TC111491 SSA#EG809165 SSA#AM083622 SSA#S48369640 SSA#TC71106 SSA#EH033686 SSA#S48374912	GO:0055002	striated muscle cell development
late	negative	HR	24/354 6.7%	227/17505 1.2%	3.88e-11	1.01e-08	SSA#GRASP223647981 SSA#AM083419 SSA#TC74049 SSA#S35709294 SSA#S48375686 SSA#EG870563 SSA#S35531104 SSA#S30055920 SSA#TC105123 SSA#TC97158 SSA#S35709627 SSA#S35517160 SSA#EG777393 SSA#S35509422 SSA#TC108333 OMY#S34423858 SSA#TC111491 SSA#TC110242 SSA#EG809165 SSA#AM083622 SSA#TC71106 SSA#S48369640 SSA#EH033686 SSA#S48374912	GO:0010927	cellular component assembly involved in morphogenesis
late	negative	HR	12/354 3.3%	44/17505 0.2%	4.58e-11	1.07e-08	SSA#AM083419 SSA#S35517160 SSA#EG870563 SSA#S48375686 OMY#S34423858 SSA#TC111491 SSA#S30055920 SSA#EG809165 SSA#AM083622 SSA#S48369640 SSA#TC71106 SSA#EH033686	GO:0007512	adult heart development
late	negative	HR	14/354 3.9%	68/17505 0.3%	6.8e-11	1.44e-08	SSA#AM083419 SSA#S48375686 SSA#EG870563 SSA#S30055920 SSA#TC105123 SSA#S35709627 SSA#S35517160 OMY#S34423858 SSA#TC111491 SSA#EG809165 SSA#AM083622 SSA#TC71106 SSA#S48369640 SSA#EH033686	GO:0045214	sarcomere organization
late	negative	HR	13/354 3.6%	65/17505 0.3%	4.83e-10	9.21e-08	SSA#AM083419 SSA#S48375686 SSA#EG870563 SSA#S30055920 SSA#S35709627 SSA#S35517160 OMY#S34423858 SSA#TC111491 SSA#EG809165 SSA#AM083622 SSA#TC71106 SSA#S48369640 SSA#EH033686	GO:0055003	cardiac myofibril assembly
late	negative	HR	44/354 12.4%	771/17505 4.4%	5.13e-10	9.21e-08	SSA#TC66035 SSA#GRASP223647981 SSA#TC74049 SSA#S30291627 SSA#GRASP221221987 OMY#S22911635 SSA#GRASP209732479 SSA#S35531104 SSA#DY711354 SSA#S30055920 SSA#DW005785 SSA#S35709627 SSA#EG940425 SSA#CA040440 SSA#S31974112 SSA#S35534466 SSA#TC110242 SSA#S35679869 SSA#AM083419 SSA#S31991798 SSA#S35709294 SSA#EG870563 SSA#S48375686 SSA#GRASP209156219 SSA#GRASP223647831 SSA#TC107257 SSA#DY726242 SSA#TC105…	GO:0007010	cytoskeleton organization
late	negative	HR	20/354 5.6%	178/17505 1.0%	5.81e-10	9.69e-08	OMY#BX871519 SSA#AM083419 SSA#S48375686 SSA#EG870563 SSA#GRASP223647783 SSA#S18860575 SSA#S30055920 SSA#CA041082 SSA#TC105123 SSA#S35709627 OMY#TC163159 SSA#S35517160 OMY#S34423858 SSA#TC111491 SSA#EG809165 SSA#AM083622 SSA#TC71106 SSA#S48369640 SSA#EH033686 SSA#GRASP209732707	GO:0048738	cardiac muscle tissue development
late	negative	HR	14/354 3.9%	81/17505 0.4%	7.94e-10	1.24e-07	OMY#BX871519 SSA#AM083419 SSA#S48375686 SSA#EG870563 SSA#S30055920 SSA#S35709627 SSA#S35517160 OMY#S34423858 SSA#TC111491 SSA#EG809165 SSA#AM083622 SSA#TC71106 SSA#S48369640 SSA#EH033686	GO:0055013	cardiac muscle cell development
late	negative	HR	26/354 7.3%	313/17505 1.7%	1.22e-09	1.67e-07	SSA#TC74049 SSA#S35567891 SSA#S35531104 SSA#S30055920 OMY#TC168598 SSA#TC110242 SSA#AM083419 SSA#S35582277 SSA#S35709294 SSA#EG870563 SSA#S48375686 SSA#S35675570 SSA#S48369654 SSA#TC97158 OMY#S15267570 SSA#S35517160 SSA#S35509422 SSA#EG777393 SSA#TC108333 SSA#TC111491 SSA#EG809165 SSA#AM083622 SSA#S48369640 SSA#TC71106 SSA#EH033686 SSA#S48374912	GO:0046578	regulation of Ras protein signal transduction
late	negative	HR	26/354 7.3%	313/17505 1.7%	1.22e-09	1.67e-07	OMY#BX871519 SSA#TC74049 SSA#S35531104 SSA#S30055920 SSA#S35567334 SSA#S35709627 SSA#TC81782 SSA#TC110242 SSA#AM083419 SSA#S35709294 SSA#EG870563 SSA#S48375686 SSA#TC97158 SSA#TC105123 SSA#S35517160 SSA#EG777393 SSA#S35509422 OMY#S34423858 SSA#TC108333 SSA#TC111491 SSA#EG809165 SSA#AM083622 SSA#S48369640 SSA#TC71106 SSA#EH033686 SSA#S48374912	GO:0051146	striated muscle cell differentiation
late	negative	HR	14/354 3.9%	85/17505 0.4%	1.54e-09	1.99e-07	OMY#BX871519 SSA#AM083419 SSA#S48375686 SSA#EG870563 SSA#S30055920 SSA#S35709627 SSA#S35517160 OMY#S34423858 SSA#TC111491 SSA#EG809165 SSA#AM083622 SSA#TC71106 SSA#S48369640 SSA#EH033686	GO:0055006	cardiac cell development
late	negative	HR	32/354 9.0%	474/17505 2.7%	2.65e-09	3.25e-07	SSA#TC74049 OMY#S22911635 SSA#GRASP209732479 SSA#S35531104 SSA#S30055920 SSA#DW005785 SSA#S35709627 SSA#S31974112 SSA#S35534466 SSA#TC110242 SSA#AM083419 SSA#S31991798 SSA#S35709294 SSA#EG870563 SSA#S48375686 SSA#TC105123 SSA#TC97158 SSA#S35517160 SSA#GRASP209154769 SSA#EG777393 SSA#S35509422 SSA#TC108333 OMY#S34423858 SSA#TC111491 SSA#GRASP223647687 SSA#EG809165 SSA#AM083622 SSA#S48369640 SSA#TC…	GO:0030036	actin cytoskeleton organization
late	negative	HR	33/354 9.3%	513/17505 2.9%	4.92e-09	5.74e-07	SSA#TC74049 OMY#S22911635 SSA#GRASP209732479 SSA#S35531104 SSA#S30055920 SSA#DW005785 SSA#S35709627 SSA#S31974112 SSA#S35534466 SSA#TC110242 SSA#AM083419 SSA#S31991798 SSA#S35709294 SSA#EG870563 SSA#S48375686 SSA#TC105123 SSA#TC97158 SSA#DY704061 SSA#S35517160 SSA#GRASP209154769 SSA#EG777393 SSA#S35509422 SSA#TC108333 OMY#S34423858 SSA#TC111491 SSA#EG809165 SSA#GRASP223647687 SSA#AM083622 SSA#S48…	GO:0030029	actin filament-based process
late	negative	HR	43/354 12.1%	825/17505 4.7%	1.24e-08	1.37e-06	SSA#GRASP223647981 SSA#TC66035 SSA#TC74049 SSA#S35567891 SSA#S35531104 SSA#S30055920 SSA#EG881366 SSA#S35709627 SSA#TC81782 OMY#S15282296 SSA#S31974112 SSA#S35534466 SSA#S35496324 OMY#S15329476 SSA#TC110242 SSA#GRASP223648517 SSA#EG828470 SSA#AM083419 SSA#GRASP209734995 SSA#S35709294 SSA#S35582277 SSA#S48375686 SSA#EG870563 SSA#GRASP221219439 SSA#S48369654 SSA#DW537916 SSA#DY726242 SSA#CA041082 S…	GO:0032989	cellular component morphogenesis
late	negative	HR	14/354 3.9%	100/17505 0.5%	1.36e-08	1.38e-06	SSA#S35582277 SSA#S48375686 SSA#EG870563 SSA#S48369654 SSA#S35531104 SSA#S30055920 SSA#S35709627 SSA#S35517160 SSA#S35509422 SSA#TC111491 SSA#EG809165 SSA#TC71106 SSA#S48369640 SSA#GRASP209732707	GO:0003015	heart process
late	negative	HR	14/354 3.9%	100/17505 0.5%	1.36e-08	1.38e-06	SSA#S35582277 SSA#S48375686 SSA#EG870563 SSA#S48369654 SSA#S35531104 SSA#S30055920 SSA#S35709627 SSA#S35517160 SSA#S35509422 SSA#TC111491 SSA#EG809165 SSA#TC71106 SSA#S48369640 SSA#GRASP209732707	GO:0060047	heart contraction
late	negative	HR	24/354 6.7%	310/17505 1.7%	2.12e-08	2.02e-06	OMY#BX871519 SSA#AM083419 SSA#S48375686 SSA#EG870563 SSA#GRASP223647783 OMY#CA385328 SSA#S35567334 SSA#S18860575 SSA#S30055920 SSA#CA041082 SSA#TC105123 SSA#EG940425 SSA#S35709627 OMY#TC163159 SSA#TC81782 SSA#S35517160 OMY#S34423858 SSA#TC111491 SSA#EG809165 SSA#AM083622 SSA#TC71106 SSA#S48369640 SSA#EH033686 SSA#GRASP209732707	GO:0014706	striated muscle tissue development
late	negative	HR	21/354 5.9%	241/17505 1.3%	2.16e-08	2.02e-06	SSA#AM083419 SSA#S48375686 SSA#EG870563 SSA#GRASP223647783 SSA#S30055920 SSA#CA041082 SSA#TC105123 SSA#S35709627 OMY#TC163159 SSA#TC102942 SSA#S35517160 OMY#S34423858 OMY#BX869832 SSA#S35496039 SSA#TC111491 SSA#EG809165 SSA#AM083622 SSA#TC71106 SSA#S48369640 SSA#EH033686 SSA#GRASP209732707	GO:0003007	heart morphogenesis
late	negative	HR	26/354 7.3%	364/17505 2.0%	2.81e-08	2.52e-06	SSA#TC74049 SSA#S35567891 SSA#S35531104 SSA#S30055920 OMY#TC168598 SSA#TC110242 SSA#AM083419 SSA#S35582277 SSA#S35709294 SSA#EG870563 SSA#S48375686 SSA#S35675570 SSA#S48369654 SSA#TC97158 OMY#S15267570 SSA#S35517160 SSA#S35509422 SSA#EG777393 SSA#TC108333 SSA#TC111491 SSA#EG809165 SSA#AM083622 SSA#S48369640 SSA#TC71106 SSA#EH033686 SSA#S48374912	GO:0051056	regulation of small GTPase mediated signal transduction
late	negative	HR	14/354 3.9%	108/17505 0.6%	3.72e-08	3.21e-06	OMY#BX871519 SSA#AM083419 SSA#S48375686 SSA#EG870563 SSA#S30055920 SSA#S35709627 SSA#S35517160 OMY#S34423858 SSA#TC111491 SSA#EG809165 SSA#AM083622 SSA#TC71106 SSA#S48369640 SSA#EH033686	GO:0055007	cardiac muscle cell differentiation
late	negative	HR	26/354 7.3%	375/17505 2.1%	5.12e-08	4.27e-06	OMY#BX871519 SSA#TC74049 SSA#S35531104 SSA#S30055920 SSA#S35567334 SSA#S35709627 SSA#TC81782 SSA#TC110242 SSA#AM083419 SSA#S35709294 SSA#EG870563 SSA#S48375686 SSA#TC97158 SSA#TC105123 SSA#S35517160 SSA#EG777393 SSA#S35509422 OMY#S34423858 SSA#TC108333 SSA#TC111491 SSA#EG809165 SSA#AM083622 SSA#S48369640 SSA#TC71106 SSA#EH033686 SSA#S48374912	GO:0042692	muscle cell differentiation
late	negative	HR	24/354 6.7%	328/17505 1.8%	6.2e-08	4.99e-06	OMY#BX871519 SSA#AM083419 SSA#S48375686 SSA#EG870563 SSA#GRASP223647783 OMY#CA385328 SSA#S35567334 SSA#S18860575 SSA#S30055920 SSA#CA041082 SSA#TC105123 SSA#EG940425 SSA#S35709627 OMY#TC163159 SSA#TC81782 SSA#S35517160 OMY#S34423858 SSA#TC111491 SSA#EG809165 SSA#AM083622 SSA#TC71106 SSA#S48369640 SSA#EH033686 SSA#GRASP209732707	GO:0060537	muscle tissue development
late	negative	HR	21/354 5.9%	269/17505 1.5%	1.43e-07	1.11e-05	SSA#AM083419 SSA#GRASP223647883 SSA#DW182251 SSA#DW182849 SSA#S48375686 SSA#EG870563 SSA#S30055920 OMY#S39738921 SSA#TC105123 SSA#S35709627 SSA#S35670869 SSA#S35517160 SSA#CX357610 OMY#S34423858 SSA#TC111491 SSA#EG809165 SSA#AM083622 SSA#TC71106 SSA#S48369640 SSA#EH033686 SSA#GRASP209732707	GO:0006936	muscle contraction
late	negative	HR	31/354 8.7%	535/17505 3.0%	1.57e-07	1.18e-05	OMY#BX871519 SSA#GRASP223647783 SSA#GRASP223648217 SSA#S35531104 SSA#S30055920 SSA#S18860575 SSA#S35709627 OMY#BX869832 SSA#STIR36587 OMY#S15329476 SSA#GRASP209732707 SSA#AM083419 SSA#S31991798 SSA#S48375686 SSA#TC84733 SSA#EG870563 OMY#CA385328 SSA#CA041082 SSA#TC105123 OMY#TC163159 SSA#TC102942 SSA#S35517160 OMY#S34423858 SSA#S35496039 SSA#S18889316 SSA#TC111491 SSA#EG809165 SSA#AM083622 SSA#S4…	GO:0007507	heart development
late	negative	HR	32/354 9.0%	571/17505 3.2%	2.08e-07	1.52e-05	OMY#BX871519 SSA#TC74049 SSA#S35531104 SSA#S30055920 SSA#S35567334 SSA#S35709627 SSA#EG940425 SSA#TC81782 SSA#TC110242 SSA#GRASP209732707 SSA#AM083419 SSA#S35709294 SSA#EG870563 SSA#TC84733 SSA#S48375686 OMY#CA385328 SSA#TC105123 SSA#TC97158 OMY#TC163159 SSA#S35517160 SSA#EG777393 SSA#S35509422 SSA#TC108333 OMY#S34423858 SSA#GRASP223648643 SSA#TC111491 SSA#EG809165 SSA#AM083622 SSA#S48369640 SSA#…	GO:0061061	muscle structure development
late	negative	HR	21/354 5.9%	280/17505 1.5%	2.8e-07	1.98e-05	SSA#AM083419 SSA#GRASP223647883 SSA#DW182251 SSA#DW182849 SSA#S48375686 SSA#EG870563 SSA#S30055920 OMY#S39738921 SSA#TC105123 SSA#S35709627 SSA#S35670869 SSA#S35517160 SSA#CX357610 OMY#S34423858 SSA#TC111491 SSA#EG809165 SSA#AM083622 SSA#TC71106 SSA#S48369640 SSA#EH033686 SSA#GRASP209732707	GO:0003012	muscle system process
late	negative	HR	14/354 3.9%	133/17505 0.7%	5.16e-07	3.54e-05	OMY#BX871519 SSA#AM083419 SSA#S48375686 SSA#EG870563 SSA#S30055920 SSA#S35709627 SSA#S35517160 OMY#S34423858 SSA#TC111491 SSA#EG809165 SSA#AM083622 SSA#TC71106 SSA#S48369640 SSA#EH033686	GO:0035051	cardiac cell differentiation
late	negative	HR	41/354 11.5%	911/17505 5.2%	1.37e-06	9.15e-05	OMY#BX871519 SSA#GRASP223647981 SSA#GRASP209154083 SSA#TC74049 SSA#S35531104 SSA#S30055920 SSA#S18860575 SSA#GRASP209738149 SSA#S35709627 SSA#S31997594 SSA#S35693297 SSA#S35534466 OMY#S15329476 SSA#TC110242 SSA#TC112192 SSA#AM083419 SSA#S31991798 SSA#S35709294 SSA#S48375686 SSA#EG870563 OMY#CA385328 SSA#CA039113 SSA#TC105123 SSA#TC97158 OMY#TC163159 OMY#S15267570 SSA#TC102942 SSA#S32004881 SSA#S3…	GO:0048646	anatomical structure formation involved in morphogenesis
late	negative	HR	14/354 3.9%	146/17505 0.8%	1.6e-06	0.000104	SSA#AM083419 SSA#S35582277 SSA#S48375686 SSA#EG870563 SSA#S48369654 SSA#S30055920 SSA#S35709627 SSA#S35509422 OMY#S34423858 SSA#TC111491 SSA#EG809165 SSA#S48409267 SSA#TC71106 SSA#S48369640	GO:0006323	DNA packaging
late	negative	HR	50/354 14.1%	1286/17505 7.3%	6.06e-06	0.000382	OMY#BX871519 SSA#GRASP223647981 SSA#TC74049 SSA#EG881366 SSA#TC81782 SSA#S35534466 SSA#S35496324 SSA#GRASP223648517 SSA#GRASP209734995 SSA#EG870563 SSA#TC97158 SSA#TC105123 SSA#S35509422 OMY#S34423858 SSA#TC111491 SSA#EG809165 SSA#TC71106 SSA#TC66035 SSA#S35567891 SSA#S30291627 SSA#S35531104 SSA#S35567334 SSA#S30055920 SSA#S35709627 OMY#S15282296 SSA#S31974112 SSA#TC110242 OMY#S15329476 SSA#S3567…	GO:0048468	cell development
late	negative	HR	41/354 11.5%	978/17505 5.5%	7.87e-06	0.000483	SSA#GRASP223647981 SSA#TC74049 SSA#GRASP221221987 OMY#S22911635 SSA#S35531104 SSA#S30055920 SSA#S35567334 SSA#GRASP209731297 SSA#S35709627 SSA#TC81782 SSA#S31974112 SSA#S30242440 SSA#TC110242 SSA#S30284005 SSA#GRASP223648517 SSA#AM083419 SSA#S31991798 SSA#S35709294 SSA#S35582277 SSA#EG870563 SSA#S48375686 SSA#S48369654 OMY#CA385328 SSA#GRASP223647831 SSA#TC105123 SSA#TC97158 SSA#S35517160 SSA#GRA…	GO:0071844	cellular component assembly at cellular level
late	negative	HR	15/354 4.2%	191/17505 1.0%	8.23e-06	0.000493	SSA#AM083419 SSA#S35582277 SSA#S48375686 SSA#EG870563 SSA#S48369654 SSA#S30055920 SSA#S35709627 SSA#S35509422 OMY#S34423858 SSA#TC111491 SSA#EG809165 SSA#S48409267 SSA#TC71106 SSA#S48369640 SSA#GRASP223648747	GO:0071103	DNA conformation change
late	negative	HR	11/354 3.1%	106/17505 0.6%	9.92e-06	0.000579	SSA#S35582277 SSA#S35509422 SSA#EG870563 SSA#S48375686 SSA#S48369654 SSA#TC111491 SSA#S30055920 SSA#TC69925 SSA#EG809165 SSA#S48369640 SSA#TC71106	GO:0034728	nucleosome organization
late	negative	HR	38/354 10.7%	898/17505 5.1%	1.41e-05	0.000768	OMY#BX871519 SSA#GRASP223647783 SSA#GRASP223648217 SSA#S35531104 SSA#S30055920 SSA#S18860575 SSA#GRASP209738149 SSA#S35709627 SSA#S31997594 SSA#S35693297 OMY#BX869832 SSA#STIR36587 OMY#S15329476 SSA#GRASP209732707 SSA#AM083419 SSA#S31991798 SSA#S48375686 SSA#TC84733 SSA#EG870563 OMY#CA385328 SSA#DW537916 SSA#CA041082 SSA#CA039113 SSA#TC105123 OMY#TC163159 SSA#DY704061 SSA#TC102942 SSA#S35517160 S…	GO:0072358	cardiovascular system development
late	negative	HR	38/354 10.7%	898/17505 5.1%	1.41e-05	0.000768	OMY#BX871519 SSA#GRASP223647783 SSA#GRASP223648217 SSA#S35531104 SSA#S30055920 SSA#S18860575 SSA#GRASP209738149 SSA#S35709627 SSA#S31997594 SSA#S35693297 OMY#BX869832 SSA#STIR36587 OMY#S15329476 SSA#GRASP209732707 SSA#AM083419 SSA#S31991798 SSA#S48375686 SSA#TC84733 SSA#EG870563 OMY#CA385328 SSA#DW537916 SSA#CA041082 SSA#CA039113 SSA#TC105123 OMY#TC163159 SSA#DY704061 SSA#TC102942 SSA#S35517160 S…	GO:0072359	circulatory system development
late	negative	HR	11/354 3.1%	110/17505 0.6%	1.42e-05	0.000768	SSA#S35582277 SSA#S35509422 SSA#EG870563 SSA#S48375686 SSA#S48369654 SSA#TC111491 SSA#S30055920 SSA#TC69925 SSA#EG809165 SSA#S48369640 SSA#TC71106	GO:0071824	protein-DNA complex subunit organization
late	negative	HR	10/354 2.8%	92/17505 0.5%	1.67e-05	0.000886	SSA#S35582277 SSA#S35509422 SSA#EG870563 SSA#S48375686 SSA#S48369654 SSA#TC111491 SSA#S30055920 SSA#EG809165 SSA#S48369640 SSA#TC71106	GO:0006334	nucleosome assembly
late	negative	HR	10/354 2.8%	96/17505 0.5%	2.43e-05	0.00126	SSA#S35582277 SSA#S35509422 SSA#EG870563 SSA#S48375686 SSA#S48369654 SSA#TC111491 SSA#S30055920 SSA#EG809165 SSA#S48369640 SSA#TC71106	GO:0031497	chromatin assembly
late	negative	HR	51/354 14.4%	1410/17505 8.0%	3.44e-05	0.00175	SSA#GRASP223647981 SSA#TC74049 SSA#S18892277 SSA#GRASP221221987 OMY#S22911635 SSA#TC81782 SSA#S35496324 SSA#S30242440 SSA#S30284005 SSA#GRASP223648517 SSA#S31991798 SSA#S35582277 SSA#GRASP209734995 SSA#EG870563 SSA#GRASP223647831 SSA#TC97158 SSA#TC105123 SSA#GRASP209154769 SSA#S35509422 OMY#S34423858 SSA#GRASP209732899 SSA#TC111491 SSA#GRASP223647687 SSA#EG809165 SSA#GRASP209731279 SSA#TC71106 SS…	GO:0022607	cellular component assembly
late	negative	HR	10/354 2.8%	103/17505 0.5%	4.49e-05	0.00223	SSA#S35582277 SSA#S35509422 SSA#EG870563 SSA#S48375686 SSA#S48369654 SSA#TC111491 SSA#S30055920 SSA#EG809165 SSA#S48369640 SSA#TC71106	GO:0065004	protein-DNA complex assembly
late	negative	HR	11/354 3.1%	126/17505 0.7%	5.06e-05	0.00246	SSA#AM083419 SSA#GRASP209154769 SSA#S31974112 SSA#S35534466 OMY#S34423858 OMY#S22911635 SSA#GRASP209732479 SSA#S30055920 SSA#GRASP223647687 SSA#TC67959 SSA#S35709627	GO:0007015	actin filament organization
late	negative	HR	12/354 3.3%	153/17505 0.8%	6.67e-05	0.00318	SSA#S35582277 SSA#S35509422 SSA#EG870563 SSA#S48375686 SSA#TC102041 SSA#S48369654 SSA#TC111491 SSA#S30055920 SSA#TC69925 SSA#EG809165 SSA#S48369640 SSA#TC71106	GO:0006333	chromatin assembly or disassembly
late	negative	HR	30/354 8.4%	689/17505 3.9%	7.06e-05	0.0033	SSA#TC66035 SSA#S35567891 SSA#S35531104 SSA#S30055920 SSA#EG881366 SSA#S35709627 SSA#TC81782 OMY#S15282296 SSA#S31974112 SSA#S35534466 SSA#S35496324 OMY#S15329476 SSA#GRASP223648517 SSA#EG828470 SSA#S35582277 SSA#GRASP209734995 SSA#GRASP221219439 SSA#EG870563 SSA#S48375686 SSA#S48369654 SSA#DW537916 SSA#DY726242 SSA#CA041082 SSA#S35517160 SSA#S35509422 SSA#GRASP223648021 SSA#TC111491 SSA#EG809165…	GO:0000902	cell morphogenesis
late	negative	HR	7/354 1.9%	52/17505 0.2%	7.97e-05	0.00365	SSA#GRASP209150621 SSA#GRASP221219867 SSA#S30294406 SSA#GRASP209154111 SSA#GRASP209732379 SSA#GRASP223649405 SSA#S35679869	GO:0006779	porphyrin biosynthetic process
late	negative	HR	68/354 19.2%	2131/17505 12.1%	8.24e-05	0.0037	SSA#GRASP223647981 SSA#TC74049 SSA#GRASP221221987 OMY#S22911635 SSA#GRASP209732479 SSA#DY711354 SSA#S30292029 SSA#DW005785 SSA#EG940425 SSA#GRASP209147721 SSA#CA040440 SSA#S35534466 SSA#TC69925 SSA#GRASP209732375 SSA#S30284005 SSA#GRASP223648517 SSA#S31991798 SSA#S35582277 SSA#EG870563 SSA#S30267747 SSA#GRASP209156219 SSA#GRASP223647831 SSA#TC93624 SSA#GRASP223649329 SSA#DV106779 SSA#TC105123 SSA…	GO:0006996	organelle organization
late	negative	HR	7/354 1.9%	53/17505 0.3%	9.03e-05	0.00398	SSA#GRASP209150621 SSA#GRASP221219867 SSA#S30294406 SSA#GRASP209154111 SSA#GRASP209732379 SSA#GRASP223649405 SSA#S35679869	GO:0033014	tetrapyrrole biosynthetic process
late	negative	HR	6/354 1.6%	38/17505 0.2%	0.000105	0.00453	SSA#TC66035 SSA#TC81782 OMY#S15282296 SSA#GRASP221219439 SSA#GRASP223647831 SSA#DY726242	GO:0008088	axon cargo transport
late	negative	HR	70/354 19.7%	2235/17505 12.7%	0.000113	0.00479	SSA#GRASP223647981 OMY#BX871519 SSA#GRASP209154083 SSA#TC74049 SSA#S18860575 SSA#GRASP209738149 SSA#EG881366 SSA#TC81782 SSA#S31997594 SSA#S35693297 SSA#S35534466 SSA#S35496324 SSA#S30284005 SSA#GRASP209732707 SSA#GRASP223648517 SSA#S31991798 SSA#GRASP209734995 SSA#S35582277 SSA#EG870563 SSA#TC95882 SSA#CA039113 SSA#TC105123 SSA#TC97158 OMY#TC163159 OMY#S15267570 SSA#DY704061 SSA#TC102942 SSA#S35…	GO:0009653	anatomical structure morphogenesis
late	negative	HR	16/354 4.5%	269/17505 1.5%	0.000124	0.00509	SSA#S35582277 SSA#S48375686 SSA#EG870563 SSA#S48369654 SSA#S48404575 SSA#S35531104 SSA#S30055920 SSA#S35709627 SSA#S35517160 SSA#S35509422 SSA#TC111491 SSA#EG809165 SSA#GRASP209155783 SSA#TC71106 SSA#S48369640 SSA#GRASP209732707	GO:0003013	circulatory system process
late	negative	HR	16/354 4.5%	269/17505 1.5%	0.000124	0.00509	SSA#S35582277 SSA#S48375686 SSA#EG870563 SSA#S48369654 SSA#S48404575 SSA#S35531104 SSA#S30055920 SSA#S35709627 SSA#S35517160 SSA#S35509422 SSA#TC111491 SSA#EG809165 SSA#GRASP209155783 SSA#TC71106 SSA#S48369640 SSA#GRASP209732707	GO:0008015	blood circulation
late	negative	HR	79/354 22.3%	2640/17505 15.0%	0.000168	0.00677	SSA#GRASP223647981 OMY#BX871519 OMY#CA373458 SSA#GRASP209154083 SSA#TC74049 SSA#GRASP223648217 SSA#S18860575 SSA#GRASP209738149 SSA#EG881366 SSA#GRASP209147721 SSA#TC81782 SSA#S35534466 SSA#S35601984 SSA#S35496324 SSA#GRASP209732707 SSA#GRASP223648517 SSA#GRASP209734995 SSA#S35582277 SSA#EG870563 SSA#GRASP223647831 SSA#GRASP223649329 SSA#DV106779 SSA#CA039113 SSA#TC105123 SSA#TC97158 SSA#DW543691…	GO:0048869	cellular developmental process
late	negative	HR	77/354 21.7%	2571/17505 14.6%	0.000203	0.00803	SSA#GRASP223647981 OMY#BX871519 OMY#CA373458 SSA#GRASP209154083 SSA#TC74049 SSA#GRASP223648217 SSA#S18860575 SSA#GRASP209738149 SSA#EG881366 SSA#GRASP209147721 SSA#TC81782 SSA#S35534466 SSA#S35601984 SSA#S35496324 SSA#GRASP209732707 SSA#GRASP223648517 SSA#GRASP209734995 SSA#EG870563 SSA#GRASP223647831 SSA#GRASP223649329 SSA#DV106779 SSA#CA039113 SSA#TC105123 SSA#TC97158 SSA#DW543691 SSA#DY704061 …	GO:0030154	cell differentiation
late	negative	HR	7/354 1.9%	62/17505 0.3%	0.000247	0.0096	SSA#GRASP209150621 SSA#GRASP221219867 SSA#S30294406 SSA#GRASP209154111 SSA#GRASP209732379 SSA#GRASP223649405 SSA#S35679869	GO:0006778	porphyrin metabolic process
late	negative	HR	52/354 14.6%	1567/17505 8.9%	0.000256	0.00978	SSA#GRASP223647981 SSA#TC74049 SSA#S18892277 SSA#GRASP221221987 OMY#S22911635 SSA#TC81782 SSA#GRASP209154443 SSA#S35496324 SSA#S30242440 SSA#S30284005 SSA#GRASP223648517 SSA#S31991798 SSA#S35582277 SSA#GRASP209734995 SSA#EG870563 SSA#GRASP223647831 SSA#TC97158 SSA#TC105123 SSA#GRASP209154769 SSA#S35509422 OMY#S34423858 SSA#GRASP209732899 SSA#TC111491 SSA#GRASP223647687 SSA#EG809165 SSA#GRASP20973…	GO:0044085	cellular component biogenesis
late	negative	HR	7/354 1.9%	63/17505 0.3%	0.000273	0.0103	SSA#GRASP209150621 SSA#GRASP221219867 SSA#S30294406 SSA#GRASP209154111 SSA#GRASP209732379 SSA#GRASP223649405 SSA#S35679869	GO:0033013	tetrapyrrole metabolic process
late	negative	HR	53/354 14.9%	1625/17505 9.2%	0.000337	0.0125	SSA#TC74049 SSA#GRASP221219927 SSA#TC81782 SSA#CX357610 SSA#GRASP209732375 SSA#DY716640 SSA#DY715081 SSA#S35582277 SSA#EG870563 SSA#GRASP209153274 SSA#EL698134 SSA#DW543691 SSA#TC97158 SSA#S35681406 SSA#S35509422 OMY#S34423858 SSA#S35513857 SSA#TC111491 SSA#EG809165 SSA#TC71106 SSA#DW565817 SSA#GRASP209155229 OMY#TC168505 SSA#TC107105 SSA#S35531104 SSA#S30055920 SSA#S35709627 OMY#TC168598 OMY#S15…	GO:0016310	phosphorylation
late	negative	HR	4/354 1.1%	18/17505 0.1%	0.000402	0.0147	SSA#AM083419 OMY#S34423858 SSA#S30055920 SSA#S35709627	GO:0048739	cardiac muscle fiber development
late	negative	HR	39/354 11.0%	1098/17505 6.2%	0.000444	0.016	SSA#GRASP223647981 SSA#TC74049 SSA#GRASP209150748 SSA#GRASP209155351 SSA#S35531104 SSA#S30055920 SSA#CB513426 SSA#GRASP209147721 SSA#S31964352 SSA#GRASP223649013 SSA#TC110242 SSA#EG818050 SSA#AM083419 SSA#GRASP209730859 SSA#S35582277 SSA#S35709294 SSA#S48375686 SSA#EG870563 SSA#GRASP221219439 SSA#S30267747 SSA#S48369654 SSA#DY722561 SSA#GRASP223649329 SSA#CO472021 SSA#TC97158 SSA#TC102942 SSA#S35…	GO:0006508	proteolysis
late	negative	HR	4/354 1.1%	19/17505 0.1%	0.000501	0.0172	SSA#AM083419 OMY#S34423858 SSA#S30055920 SSA#S35709627	GO:0030240	skeletal muscle thin filament assembly
late	negative	HR	4/354 1.1%	19/17505 0.1%	0.000501	0.0172	SSA#AM083419 OMY#S34423858 SSA#S30055920 SSA#S35709627	GO:0030241	skeletal muscle myosin thick filament assembly
late	negative	HR	4/354 1.1%	19/17505 0.1%	0.000501	0.0172	SSA#AM083419 OMY#S34423858 SSA#S30055920 SSA#S35709627	GO:0071688	striated muscle myosin thick filament assembly
late	negative	HR	7/354 1.9%	70/17505 0.3%	0.000524	0.0175	OMY#TC163159 SSA#AM083419 OMY#S34423858 SSA#S30055920 SSA#TC105123 SSA#GRASP209732707 SSA#S35709627	GO:0055008	cardiac muscle tissue morphogenesis
late	negative	HR	7/354 1.9%	70/17505 0.3%	0.000524	0.0175	OMY#TC163159 SSA#AM083419 OMY#S34423858 SSA#S30055920 SSA#TC105123 SSA#GRASP209732707 SSA#S35709627	GO:0060415	muscle tissue morphogenesis
late	negative	HR	36/354 10.1%	997/17505 5.6%	0.00055	0.0181	SSA#DW565817 SSA#TC74049 OMY#TC168505 SSA#S35531104 SSA#S30055920 SSA#TC81782 SSA#CX357610 OMY#S15287240 SSA#TC110242 SSA#DY716640 SSA#DY715081 SSA#EG828470 SSA#AM083419 SSA#S35709294 SSA#S35582277 SSA#EG870563 SSA#TC112351 SSA#S48375686 SSA#S48369654 SSA#DW537916 SSA#CA041082 SSA#TC97158 SSA#DW543691 SSA#S35681406 SSA#S35517160 SSA#EG777393 SSA#S35509422 SSA#TC108333 SSA#S35496039 SSA#TC111491 S…	GO:0006468	protein amino acid phosphorylation
late	negative	HR	61/354 17.2%	1990/17505 11.3%	0.000592	0.0189	SSA#TC74049 OMY#S22911635 SSA#S18860575 SSA#GRASP221219927 SSA#GRASP209154965 SSA#TC81782 SSA#CX357610 SSA#DY716640 SSA#GRASP209732375 SSA#S30284005 SSA#DY715081 SSA#S35582277 SSA#EG870563 SSA#GRASP209153274 SSA#EL698134 SSA#TC97158 SSA#DW543691 SSA#S35681406 SSA#S35509422 OMY#S34423858 SSA#S35513857 SSA#TC111491 SSA#EG809165 SSA#TC71106 SSA#DW535513 SSA#DW565817 SSA#CK891201 SSA#GRASP209155229 O…	GO:0006793	phosphorus metabolic process
late	negative	HR	61/354 17.2%	1990/17505 11.3%	0.000592	0.0189	SSA#TC74049 OMY#S22911635 SSA#S18860575 SSA#GRASP221219927 SSA#GRASP209154965 SSA#TC81782 SSA#CX357610 SSA#DY716640 SSA#GRASP209732375 SSA#S30284005 SSA#DY715081 SSA#S35582277 SSA#EG870563 SSA#GRASP209153274 SSA#EL698134 SSA#TC97158 SSA#DW543691 SSA#S35681406 SSA#S35509422 OMY#S34423858 SSA#S35513857 SSA#TC111491 SSA#EG809165 SSA#TC71106 SSA#DW535513 SSA#DW565817 SSA#CK891201 SSA#GRASP209155229 O…	GO:0006796	phosphate metabolic process
late	negative	HR	7/354 1.9%	74/17505 0.4%	0.000734	0.0232	SSA#GRASP209150621 SSA#GRASP221219867 SSA#GRASP209734995 SSA#S30294406 SSA#GRASP209154111 SSA#GRASP209732379 SSA#GRASP223649405	GO:0046148	pigment biosynthetic process
late	negative	HR	53/354 14.9%	1693/17505 9.6%	0.000881	0.0273	SSA#TC74049 SSA#GRASP209150748 SSA#GRASP223648217 SSA#S18860575 SSA#GRASP209738149 SSA#GRASP209154965 SSA#EG881366 SSA#TC81782 SSA#S30268956 SSA#S35693297 SSA#GRASP209737279 SSA#S35550174 SSA#GRASP209730859 SSA#S35582277 SSA#EG870563 SSA#S35675570 SSA#GRASP223649273 SSA#TC97158 SSA#TC102942 OMY#S15267570 SSA#S35509422 SSA#GRASP209732899 SSA#S29912420 SSA#TC111491 SSA#EG809165 SSA#TC71106 OMY#S239…	GO:0023051	regulation of signaling process
late	negative	HR	8/354 2.2%	99/17505 0.5%	0.000895	0.0273	SSA#AM083419 SSA#GRASP223647883 SSA#DW182849 OMY#S34423858 SSA#S30055920 SSA#TC105123 SSA#GRASP209732707 SSA#S35709627	GO:0006941	striated muscle contraction
late	negative	HR	4/354 1.1%	22/17505 0.1%	0.000901	0.0273	SSA#AM083419 OMY#S34423858 SSA#S30055920 SSA#S35709627	GO:0007076	mitotic chromosome condensation
late	negative	HR	16/354 4.5%	327/17505 1.8%	0.00107	0.032	SSA#GRASP209737953 SSA#GRASP223647883 SSA#GRASP209155229 SSA#GRASP209155767 SSA#AM083899 SSA#CB515442 SSA#EG647671 SSA#S31987730 SSA#GRASP223649273 SSA#GRASP221222151 SSA#GRASP209738005 SSA#S30269916 SSA#TC109000 SSA#S35513857 SSA#S18889316 SSA#S18892418	GO:0006006	glucose metabolic process
late	negative	HR	7/354 1.9%	80/17505 0.4%	0.00117	0.0344	OMY#TC163159 SSA#AM083419 OMY#S34423858 SSA#S30055920 SSA#TC105123 SSA#GRASP209732707 SSA#S35709627	GO:0048644	muscle organ morphogenesis
late	negative	HR	5/354 1.4%	41/17505 0.2%	0.00136	0.0381	SSA#GRASP209150621 SSA#GRASP221219867 SSA#GRASP209154111 SSA#GRASP209732379 SSA#GRASP223649405	GO:0006783	heme biosynthetic process
late	negative	HR	4/354 1.1%	25/17505 0.1%	0.00149	0.0408	SSA#AM083419 OMY#S34423858 SSA#S30055920 SSA#S35709627	GO:0031033	myosin filament assembly or disassembly
late	negative	HR	4/354 1.1%	25/17505 0.1%	0.00149	0.0408	SSA#AM083419 OMY#S34423858 SSA#S30055920 SSA#S35709627	GO:0031034	myosin filament assembly
late	negative	HR	5/354 1.4%	42/17505 0.2%	0.00151	0.0411	SSA#AM083419 OMY#S34423858 SSA#S30055920 SSA#S48409267 SSA#S35709627	GO:0030261	chromosome condensation
late	negative	HR	7/354 1.9%	86/17505 0.4%	0.00178	0.0479	SSA#GRASP209150621 SSA#GRASP221219867 SSA#GRASP209734995 SSA#S30294406 SSA#GRASP209154111 SSA#GRASP209732379 SSA#GRASP223649405	GO:0042440	pigment metabolic process
late	negative	HR	6/354 1.6%	64/17505 0.3%	0.00183	0.0481	SSA#TC66035 SSA#TC81782 OMY#S15282296 SSA#GRASP221219439 SSA#GRASP223647831 SSA#DY726242	GO:0010970	microtubule-based transport
late	negative	HR	6/354 1.6%	64/17505 0.3%	0.00183	0.0481	SSA#TC66035 SSA#TC81782 OMY#S15282296 SSA#GRASP221219439 SSA#GRASP223647831 SSA#DY726242	GO:0030705	cytoskeleton-dependent intracellular transport
late	positive	LR	21/192 10.9%	446/17505 2.5%	2.15e-08	3.81e-05	SSA#CK899887 SSA#CV428794 SSA#S18890982 OMY#CX068459 SSA#S18890973 SSA#S35559150 SSA#S23871839 SSA#GRASP223648585 SSA#S35599595 SSA#DW533737 SSA#DV644157 SSA#S48407229 SSA#TC109021 SSA#KSSB2735 SSA#S30263228 SSA#S35552684 SSA#CV428775 SSA#S30263927 SSA#KSS4035 SSA#AM402546 SSA#GRASP223647969	GO:0006091	generation of precursor metabolites and energy
late	positive	LR	5/192 2.6%	40/17505 0.2%	7.26e-05	0.0215	SSA#CV428794 SSA#GRASP209150415 SSA#S35552684 SSA#DW533737 SSA#S48407229	GO:0006103	2-oxoglutarate metabolic process
late	positive	LR	6/192 3.1%	80/17505 0.4%	0.000247	0.0469	SSA#CV428794 SSA#S18890982 SSA#S30263228 SSA#AM402546 SSA#DW533737 SSA#S48407229	GO:0009060	aerobic respiration
late	positive	LR	13/192 6.7%	250/17505 1.4%	4e-06	0.00222	SSA#CK899887 SSA#CV428794 SSA#S18890982 OMY#CX068459 SSA#S35599595 SSA#DW533737 SSA#S48407229 SSA#S30263228 SSA#S35552684 SSA#CV428775 SSA#S30263927 SSA#KSS4035 SSA#AM402546	GO:0015980	energy derivation by oxidation of organic compounds
late	positive	LR	8/192 4.1%	147/17505 0.8%	0.00022	0.0469	SSA#S18890982 SSA#S30263228 OMY#CX068459 SSA#S35559150 SSA#S30263927 SSA#CV428775 SSA#KSS4035 SSA#S35599595	GO:0022900	electron transport chain
late	positive	LR	6/192 3.1%	81/17505 0.4%	0.000264	0.0469	SSA#CV428794 SSA#GRASP209150415 SSA#S35552684 SSA#AM402546 SSA#DW533737 SSA#S48407229	GO:0043648	dicarboxylic acid metabolic process
late	positive	LR	19/192 9.8%	581/17505 3.3%	2.24e-05	0.00796	SSA#S35590445 SSA#CL303CONTIG1 SSA#GRASP221222209 SSA#EL698197 SSA#GRASP209156173 SSA#GRASP209154541 SSA#GRASP223647663 OMY#CT564516 SSA#S30240237 SSA#S31990766 OMY#CA350790 SSA#GRASP209150415 SSA#S30234760 SSA#S35552684 SSA#GRASP209156059 SSA#STIR42665 SSA#GRASP209154557 SSA#S30293967 SSA#S31995694	GO:0044271	cellular nitrogen compound biosynthetic process
late	positive	LR	60/192 31.2%	3142/17505 17.9%	4.99e-06	0.00222	SSA#S18892500 SSA#CL303CONTIG1 SSA#KSS1786 SSA#GRASP223648261 SSA#TC92630 SSA#GRASP223647663 OMY#CT564516 SSA#DV644157 SSA#S48407229 SSA#TC109021 SSA#GRASP209150415 OMY#CA350790 SSA#AM402546 SSA#S30293967 SSA#S19111661 SSA#S31995694 SSA#CK899887 SSA#GRASP209736025 SSA#GRASP221222209 SSA#GRASP223648143 SSA#GRASP209155605 SSA#KSSB2735 SSA#GRASP209156059 OMY#S19710729 SSA#GRASP223647969 SSA#GRASP209…	GO:0044281	small molecule metabolic process
late	positive	LR	11/192 5.7%	165/17505 0.9%	2.1e-06	0.00187	SSA#CV428794 SSA#S18890982 SSA#S30263228 OMY#CX068459 SSA#S30263927 SSA#CV428775 SSA#KSS4035 SSA#AM402546 SSA#S35599595 SSA#DW533737 SSA#S48407229	GO:0045333	cellular respiration
late	positive	LR	27/192 14.0%	1126/17505 6.4%	0.000104	0.0263	OMY#CX068459 SSA#GRASP223648585 SSA#S35599595 SSA#EL698122 SSA#S48407229 SSA#GRASP223647591 SSA#S30263228 SSA#S30263927 SSA#KSS4035 SSA#AM402546 SSA#GRASP209154557 SSA#S35563200 SSA#CK899887 SSA#CV428794 SSA#S18890982 SSA#S35559150 SSA#GRASP209736623 SSA#DW533737 SSA#GRASP223648143 SSA#S18889767 SSA#S35707562 SSA#S30234760 SSA#S35552684 SSA#GRASP209156059 SSA#S30286597 SSA#S35500752 SSA#CV428775	GO:0055114	oxidation reduction
late	negative	LR	6/222 2.7%	59/17505 0.3%	0.0001	0.0376	SSA#EG777393 SSA#EH033342 SSA#TC108333 SSA#TC71106 SSA#EH033686 SSA#S48374912	GO:0014866	skeletal myofibril assembly
late	negative	LR	11/222 4.9%	226/17505 1.2%	0.000151	0.0376	SSA#TC81782 SSA#EG777393 SSA#EH033342 SSA#TC108333 SSA#GRASP209154521 SSA#TC71106 SSA#KSS3472 SSA#TC105123 SSA#DN163551 SSA#EH033686 SSA#S48374912	GO:0055002	striated muscle cell development
