# Supplementary material for: Comparison of Atlantic salmon individuals with different outcomes of cardiomyopathy syndrome (CMS)
Source: BMC Genomics. 2012 May 30;13:205. doi: 10.1186/1471-2164-13-205 (PMC3443006; doi:10.1186/1471-2164-13-205)
Supplement: Additional file 4 — Primary data for Figure7. Complete data from the analysis of GO categories between HR and LR that were positively or negatively correlated to the viral load at the late disease stage. [file 1471-2164-13-205-S4.xlsx]

## Sheet: qPCR primers
best BLAST hit	short name	refseq ID	forward sequence	reverse sequence
Tumor necrosis factor receptor superfamily member 11B precursor [Salmo salar]	Tnf-11b	XP_001334210.1	GGTGAAACGGAGAGGTACGA	CACGTACCCCTGAGGACAGT
CD 274 [Homo sapiens]	CD274	XP_685814.2	GACCCGAACCTGTCAGTGAT	GATCCTCAGCCTGGACACAT
TNF decoy receptor [Oncorhynchus mykiss]	Tnf-d	EG881931	CAGAAGTTTTCTGTGTGTGCCC	AACCAGTCCTACATGCTGAGCA
Granzyme A precurser [Salmo salar]	GzmA	XP_001335166.1	ACCAACTGCTCAGTGTCTGGAT	CGGCGACAATGGTAGATTTC
Elongation factor 1 alpha [Salmo salar]	Ef1a	NP_001117101.1	CACCACCGGCCATCTGATCTACAA	TCAGCAGCCTCCTTCTCGAACTTC
Barrier-to-autointegration factor [Salmo salar]	Baf	XP_001332607.1	ACAGACCCCTCATCATCCTG	CGGTGCTTTTGAGAAGTGGT
DEAD/H (Asp-Glu-Ala-Asp/His) box polypeptide RIG-I [Homo sapiens]	Rig-I	XP_001336213.1	GACGGTCAGCAGGGTGTACT	CCCGTGTCCTAACGAACAGT
Interferon-induced protein with tetratricopeptide repeats 5 [Salmo salar]	Ifit5	XP_695770.2	CAGAGAGGTGCCAGGCTAAC	TGCACATTGACTCTCCTTGG
Radical S-adenosyl methionine domain-containing protein 2 [Salmo salar]	Rsad2	Q8WXG1.1	GTACCGCAGATGCACAACAC	TTGACACTGCTTGGAGTTGC
