# Supplementary material for: Comparison of Atlantic salmon individuals with different outcomes of cardiomyopathy syndrome (CMS)
Source: BMC Genomics. 2012 May 30;13:205. doi: 10.1186/1471-2164-13-205 (PMC3443006; doi:10.1186/1471-2164-13-205)
Supplement: Additional file 5 — Real-time qPCR primers used in the study. [file 1471-2164-13-205-S5.xlsx]

## Sheet: Figure 2 primary data
source	stage	regulation	responder group	group	GO name	probes wit GO	probes	probes on chip	probes	corrected p-value
BLAST2GO	early	down		early down	cellular component organization at cellular level	35	114	3068	17505	0.00782
BLAST2GO	early	down		early down	cellular developmental process	31	114	2640	17505	0.0111
BLAST2GO	early	down		early down	organelle organization	30	114	2131	17505	0.000684
BLAST2GO	early	down		early down	anatomical structure morphogenesis	27	114	2235	17505	0.0165
BLAST2GO	early	down		early down	cellular component assembly	24	114	1410	17505	0.000283
BLAST2GO	early	down		early down	cellular component assembly at cellular level	22	114	978	17505	1.3e-05
BLAST2GO	early	down		early down	cell development	21	114	1286	17505	0.00169
BLAST2GO	early	down		early down	actin filament-based process	21	114	513	17505	4.46e-09
BLAST2GO	early	down		early down	cytoskeleton organization	21	114	771	17505	1.26e-06
BLAST2GO	early	down		early down	regulation of signal transduction	19	114	1443	17505	0.0368
BLAST2GO	early	down		early down	actin cytoskeleton organization	19	114	474	17505	2.66e-08
BLAST2GO	early	down		early down	cellular component morphogenesis	19	114	825	17505	5.83e-05
BLAST2GO	early	down		early down	anatomical structure formation involved in morphogenesis	17	114	911	17505	0.00179
BLAST2GO	early	down		early down	muscle structure development	17	114	571	17505	8.48e-06
BLAST2GO	early	down		early down	regulation of small GTPase mediated signal transduction	16	114	364	17505	1.73e-07
BLAST2GO	early	down		early down	proteolysis	16	114	1098	17505	0.0319
BLAST2GO	early	down		early down	muscle cell development	16	114	244	17505	1.93e-09
BLAST2GO	early	down		early down	cardiovascular system development	16	114	898	17505	0.00461
BLAST2GO	early	down		early down	regulation of Ras protein signal transduction	15	114	313	17505	1.73e-07
BLAST2GO	early	down		early down	striated muscle cell development	15	114	226	17505	4.75e-09
BLAST2GO	early	down		early down	protein amino acid phosphorylation	15	114	997	17505	0.0322
BLAST2GO	early	down		early down	regulation of Rho protein signal transduction	14	114	168	17505	1.93e-09
BLAST2GO	early	down		early down	cellular component assembly involved in morphogenesis	13	114	227	17505	2.16e-07
BLAST2GO	early	down		early down	cell morphogenesis	13	114	689	17505	0.0105
BLAST2GO	early	down		early down	myofibril assembly	12	114	144	17505	2.48e-08
BLAST2GO	early	down		early down	striated muscle tissue development	12	114	310	17505	3.44e-05
BLAST2GO	early	down		early down	heart development	11	114	535	17505	0.0132
BLAST2GO	early	down		early down	cellular macromolecular complex subunit organization	11	114	520	17505	0.0111
BLAST2GO	early	down		early down	skeletal myofibril assembly	11	114	59	17505	1.43e-10
BLAST2GO	early	down		early down	cardiac cell differentiation	10	114	133	17505	9.21e-07
BLAST2GO	early	down		early down	cellular macromolecular complex assembly	10	114	472	17505	0.0174
BLAST2GO	early	down		early down	circulatory system process	10	114	269	17505	0.000281
BLAST2GO	early	down		early down	muscle contraction	9	114	269	17505	0.0015
BLAST2GO	early	down		early down	in utero embryonic development	9	114	436	17505	0.0343
BLAST2GO	early	down		early down	cardiac muscle cell development	9	114	81	17505	2.16e-07
BLAST2GO	early	down		early down	cardiac myofibril assembly	8	114	65	17505	6.33e-07
BLAST2GO	early	down		early down	DNA packaging	8	114	146	17505	0.000158
BLAST2GO	early	down		early down	heart contraction	8	114	100	17505	1.3e-05
BLAST2GO	early	down		early down	nucleosome organization	8	114	106	17505	1.95e-05
BLAST2GO	early	down		early down	chromatin assembly or disassembly	8	114	153	17505	0.000202
BLAST2GO	early	down		early down	muscle fiber development	7	114	96	17505	0.000103
BLAST2GO	early	down		early down	directional locomotion	7	114	24	17505	2.27e-08
BLAST2GO	early	down		early down	adult heart development	7	114	44	17505	8.21e-07
BLAST2GO	early	down		early down	nucleosome assembly	7	114	92	17505	8.45e-05
BLAST2GO	early	down		early down	actin filament organization	6	114	126	17505	0.0036
BLAST2GO	early	down		early down	response to calcium ion	5	114	112	17505	0.0146
BLAST2GO	early	down		early down	cardiac muscle fiber development	4	114	18	17505	0.000157
BLAST2GO	early	up		early up	immune system process	38	162	1173	17505	3.68e-09
BLAST2GO	early	up		early up	immune response	23	162	464	17505	1.96e-08
BLAST2GO	early	up		early up	antigen processing and presentation	18	162	77	17505	1.08e-17
STARS:GO	early	up		early up	immune response	18	360	74	19849	0
STARS:GO	early	up		early up	ubiquitin-dependent protein catabolic process	17	360	180	19849	0
STARS:KEGG	early	up		early up	proteasome	17	360	109	19849	0
STARS:GO	early	up		early up	endopeptidase activity	15	360	44	19849	0
STARS:GO	early	up		early up	proteasome core complex	15	360	47	19849	0
STARS:KEGG	early	up		early up	chemokine signaling pathway	14	360	315	19849	0.0018
STARS:KEGG	early	up		early up	antigen processing and presentation	13	360	118	19849	0
STARS:KEGG	early	up		early up	Fc gamma R-mediated phagocytosis	13	360	225	19849	0.0001
STARS:KEGG	early	up		early up	phagosome	13	360	299	19849	0.0035
STARS:GO	early	up		early up	antigen processing and presentation	12	360	33	19849	0
STARS:KEGG	early	up		early up	Toll-like receptor signaling pathway	12	360	187	19849	0
STARS:KEGG	early	up		early up	lysosome	11	360	280	19849	0.0205
STARS:GO	early	up		early up	MHC class I protein complex	9	360	26	19849	0
STARS:GO	early	up		early up	protein modification process	9	360	184	19849	0.0066
STARS:KEGG	early	up		early up	Jak-STAT signaling pathway	8	360	138	19849	0.0024
STARS:GO	early	up		early up	ubiquitin cycle	6	360	112	19849	0.0191
STARS:KEGG	early	up		early up	complement and coagulation cascades	6	360	135	19849	0.0595
BLAST2GO	early	up		early up	antigen processing and presentation of peptide antigen	4	162	21	17505	0.00839
STARS:GO	early	up		early up	apoptosis	4	360	67	19849	0.0463
BLAST2GO	mid	up	HR	mid HR up	immune system process	23	133	1173	17505	0.0152
STARS:GO	mid	up	HR	mid HR up	ubiquitin-dependent protein catabolic process	14	266	180	19849	0
STARS:GO	mid	up	HR	mid HR up	endopeptidase activity	13	266	44	19849	0
STARS:GO	mid	up	HR	mid HR up	proteasome core complex	13	266	47	19849	0
STARS:KEGG	mid	up	HR	mid HR up	proteasome	13	266	109	19849	0
STARS:KEGG	mid	up	HR	mid HR up	chemokine signaling pathway	11	266	315	19849	0.0033
STARS:KEGG	mid	up	HR	mid HR up	lysosome	11	266	280	19849	0.0008
STARS:GO	mid	up	HR	mid HR up	immune response	10	266	74	19849	0
STARS:KEGG	mid	up	HR	mid HR up	Fc gamma R-mediated phagocytosis	9	266	225	19849	0.0024
STARS:KEGG	mid	up	HR	mid HR up	Jak-STAT signaling pathway	9	266	138	19849	0
STARS:KEGG	mid	up	HR	mid HR up	Toll-like receptor signaling pathway	9	266	187	19849	0.0003
BLAST2GO	mid	up	HR	mid HR up	antigen processing and presentation	8	133	77	17505	0.000156
STARS:GO	mid	up	HR	mid HR up	protein modification process	7	266	184	19849	0.0131
STARS:GO	mid	up	HR	mid HR up	antigen processing and presentation	6	266	33	19849	0
STARS:GO	mid	up	HR	mid HR up	MHC class I protein complex	6	266	26	19849	0
STARS:GO	mid	up	HR	mid HR up	signal transducer activity	6	266	174	19849	0.0444
STARS:GO	mid	up	HR	mid HR up	cytoskeleton	5	266	126	19849	0.0362
STARS:GO	mid	up	HR	mid HR up	ubiquitin cycle	5	266	112	19849	0.018
STARS:KEGG	mid	up	HR	mid HR up	antigen processing and presentation	5	266	118	19849	0.0248
BLAST2GO	mid	up	LR	mid LR up	immune system process	33	144	1173	17505	1.74e-07
BLAST2GO	mid	up	LR	mid LR up	immune response	17	144	464	17505	0.000104
STARS:GO	mid	up	LR	mid LR up	ubiquitin-dependent protein catabolic process	14	315	180	19849	0
STARS:KEGG	mid	up	LR	mid LR up	chemokine signaling pathway	14	315	315	19849	0.0003
STARS:GO	mid	up	LR	mid LR up	endopeptidase activity	13	315	44	19849	0
STARS:KEGG	mid	up	LR	mid LR up	Toll-like receptor signaling pathway	13	315	187	19849	0
STARS:GO	mid	up	LR	mid LR up	proteasome core complex	13	315	47	19849	0
BLAST2GO	mid	up	LR	mid LR up	antigen processing and presentation	12	144	77	17505	1.59e-09
STARS:GO	mid	up	LR	mid LR up	immune response	12	315	74	19849	0
STARS:KEGG	mid	up	LR	mid LR up	lysosome	12	315	280	19849	0.0013
STARS:KEGG	mid	up	LR	mid LR up	phagosome	11	315	299	19849	0.011
STARS:GO	mid	up	LR	mid LR up	protein modification process	10	315	184	19849	0.0002
STARS:KEGG	mid	up	LR	mid LR up	antigen processing and presentation	10	315	118	19849	0
STARS:KEGG	mid	up	LR	mid LR up	Jak-STAT signaling pathway	10	315	138	19849	0
STARS:GO	mid	up	LR	mid LR up	antigen processing and presentation	8	315	33	19849	0
STARS:KEGG	mid	up	LR	mid LR up	Fc gamma R-mediated phagocytosis	8	315	225	19849	0.0443
STARS:KEGG	mid	up	LR	mid LR up	natural killer cell mediated cytotoxicity	8	315	160	19849	0.0028
STARS:GO	mid	up	LR	mid LR up	MHC class I protein complex	7	315	26	19849	0
STARS:GO	mid	up	LR	mid LR up	ubiquitin cycle	7	315	112	19849	0.0007
STARS:GO	mid	up	LR	mid LR up	signal transducer activity	7	315	174	19849	0.0297
STARS:KEGG	mid	up	LR	mid LR up	cytokine-cytokine receptor interaction	7	315	159	19849	0.0157
STARS:KEGG	mid	up	LR	mid LR up	NOD-like receptor signaling pathway	5	315	109	19849	0.0418
BLAST2GO	mid	up	LR	mid LR up	antigen processing and presentation of peptide antigen	4	144	21	17505	0.00535
BLAST2GO	late	down	HR	late HR down	cofactor biosynthetic process	7	133	163	17505	0.0274
STARS:KEGG	late	down	HR	late HR down	porphyrin metabolism	7	267	113	19849	0.0001
STARS:KEGG	late	down	HR	late HR down	ECM-receptor interaction	7	267	165	19849	0.0056
BLAST2GO	late	down	HR	late HR down	oxygen transport	6	133	34	17505	0.000218
BLAST2GO	late	down	HR	late HR down	pigment biosynthetic process	6	133	74	17505	0.00345
BLAST2GO	late	down	HR	late HR down	heme biosynthetic process	5	133	41	17505	0.00267
BLAST2GO	late	down	HR	late HR down	lung vasculature development	2	133	3	17505	0.0206
BLAST2GO	late	up	HR	late HR up	immune system process	46	199	1173	17505	1.01e-10
BLAST2GO	late	up	HR	late HR up	immune response	24	199	464	17505	2.97e-07
STARS:KEGG	late	up	HR	late HR up	chemokine signaling pathway	21	384	315	19849	0
STARS:KEGG	late	up	HR	late HR up	lysosome	17	384	280	19849	0
BLAST2GO	late	up	HR	late HR up	defense response	16	199	443	17505	0.0112
STARS:KEGG	late	up	HR	late HR up	proteasome	16	384	109	19849	0
BLAST2GO	late	up	HR	late HR up	response to biotic stimulus	15	199	488	17505	0.0343
STARS:KEGG	late	up	HR	late HR up	Fc gamma R-mediated phagocytosis	15	384	225	19849	0
STARS:KEGG	late	up	HR	late HR up	regulation of actin cytoskeleton	15	384	418	19849	0.0302
BLAST2GO	late	up	HR	late HR up	antigen processing and presentation	14	199	77	17505	1.21e-10
BLAST2GO	late	up	HR	late HR up	cell activation	14	199	369	17505	0.0112
STARS:KEGG	late	up	HR	late HR up	leishmaniasis	14	384	129	19849	0
STARS:KEGG	late	up	HR	late HR up	phagosome	14	384	299	19849	0.0021
STARS:KEGG	late	up	HR	late HR up	Toll-like receptor signaling pathway	14	384	187	19849	0
BLAST2GO	late	up	HR	late HR up	response to other organism	13	199	371	17505	0.0282
STARS:GO	late	up	HR	late HR up	endopeptidase activity	13	384	44	19849	0
STARS:GO	late	up	HR	late HR up	proteasome core complex	13	384	47	19849	0
STARS:GO	late	up	HR	late HR up	ubiquitin-dependent protein catabolic process	13	384	180	19849	0
STARS:KEGG	late	up	HR	late HR up	antigen processing and presentation	13	384	118	19849	0
STARS:KEGG	late	up	HR	late HR up	natural killer cell mediated cytotoxicity	13	384	160	19849	0
BLAST2GO	late	up	HR	late HR up	response to bacterium	12	199	269	17505	0.0112
STARS:GO	late	up	HR	late HR up	immune response	11	384	74	19849	0
STARS:GO	late	up	HR	late HR up	signal transducer activity	10	384	174	19849	0.0014
STARS:KEGG	late	up	HR	late HR up	Fc epsilon RI signaling pathway	10	384	167	19849	0.0008
STARS:KEGG	late	up	HR	late HR up	Jak-STAT signaling pathway	10	384	138	19849	0.0001
BLAST2GO	late	up	HR	late HR up	homeostasis of number of cells	9	199	200	17505	0.0343
STARS:GO	late	up	HR	late HR up	cytoskeleton	9	384	126	19849	0.0002
STARS:GO	late	up	HR	late HR up	protein modification process	9	384	184	19849	0.0117
STARS:KEGG	late	up	HR	late HR up	cytokine-cytokine receptor interaction	9	384	159	19849	0.003
BLAST2GO	late	up	HR	late HR up	erythrocyte homeostasis	8	199	153	17505	0.0291
STARS:GO	late	up	HR	late HR up	antigen processing and presentation	8	384	33	19849	0
STARS:GO	late	up	HR	late HR up	MHC class I protein complex	8	384	26	19849	0
STARS:KEGG	late	up	HR	late HR up	hematopoietic cell lineage	7	384	93	19849	0.0008
BLAST2GO	late	up	HR	late HR up	leukocyte cell-cell adhesion	6	199	38	17505	0.00146
BLAST2GO	late	up	HR	late HR up	defense response to bacterium	6	199	80	17505	0.0267
STARS:GO	late	up	HR	late HR up	ubiquitin cycle	6	384	112	19849	0.0292
STARS:KEGG	late	up	HR	late HR up	NOD-like receptor signaling pathway	6	384	109	19849	0.0246
STARS:GO	late	up	HR	late HR up	cell-matrix adhesion	5	384	57	19849	0.0021
STARS:GO	late	up	HR	late HR up	C-C chemokine receptor activity	5	384	24	19849	0
STARS:GO	late	up	HR	late HR up	integrin complex	5	384	57	19849	0.0289
BLAST2GO	late	up	HR	late HR up	antigen processing and presentation of peptide antigen	4	199	21	17505	0.0112
BLAST2GO	late	up	HR	late HR up	regulation of cell adhesion mediated by integrin	4	199	23	17505	0.0144
BLAST2GO	late	down	LR	late LR down	ribonucleoside triphosphate catabolic process	16	96	913	17505	0.00687
BLAST2GO	late	down	LR	late LR down	GTP catabolic process	9	96	340	17505	0.0076
BLAST2GO	late	up	LR	late LR up	catabolic process	23	88	2353	17505	0.0427
BLAST2GO	late	up	LR	late LR up	generation of precursor metabolites and energy	15	88	446	17505	6.73e-06
BLAST2GO	late	up	LR	late LR up	oxidation reduction	15	88	1126	17505	0.0201
BLAST2GO	late	up	LR	late LR up	carboxylic acid metabolic process	14	88	982	17505	0.019
BLAST2GO	late	up	LR	late LR up	immune response	9	88	464	17505	0.0227
BLAST2GO	late	up	LR	late LR up	carbohydrate catabolic process	8	88	255	17505	0.00299
BLAST2GO	late	up	LR	late LR up	coenzyme metabolic process	8	88	276	17505	0.00492
BLAST2GO	late	up	LR	late LR up	glycolysis	7	88	134	17505	0.000571
BLAST2GO	late	up	LR	late LR up	energy derivation by oxidation of organic compounds	7	88	250	17505	0.015
BLAST2GO	late	up	LR	late LR up	antigen processing and presentation	6	88	77	17505	0.00043
BLAST2GO	late	up	LR	late LR up	dicarboxylic acid metabolic process	6	88	81	17505	0.00043
BLAST2GO	late	up	LR	late LR up	coenzyme catabolic process	6	88	73	17505	0.000419
BLAST2GO	late	up	LR	late LR up	succinate metabolic process	4	88	12	17505	0.00017
BLAST2GO	late	up	LR	late LR up	regulation of interleukin-4 production	2	88	9	17505	0.036
